# Supplementary material for: Reconfigurable artificial microswimmers with internal feedback
Source: Nat Commun. 2021 Aug 6;12:4762. doi: 10.1038/s41467-021-25108-2 (PMC8346629; doi:10.1038/s41467-021-25108-2)
Supplement: Supplementary file 13 — Source data [file 41467_2021_25108_MOESM13_ESM.xlsx]

## Sheet: Fig2c
rho (mW/(mm)^-2))	Dr	y-err	v	y-err	Lp	y-err
8.68065	0.13572	0.01915	5.28279	0.72099	36.4161	10.7891
32.0516	0.13888	0.023	3.88102	0.85477	24.3313	9.71673
54.0871	0.16364	0.045	2.71719	1.233	18.1293	5.1309
62.1001	0.23126	0.028	2.75914	0.45417	10.8099	3.131
84.1356	0.27275	0.0495	3.18834	1.01901	8.58992	5.28618
0	0.12766	0.018	5.2231	0.1401	37.881	9.331

## Sheet: Fig2d
	v [ums^(-1)]]			v [ums^(-1)]]			v [ums^(-1)]]
Tim [s]	OFF1	y-err	Tim [s]	ON	y-err	Tim [s]	OFF2	y-err
0.1	4.63521	1.18458	13.1	4.20397	1.95632	23.5	2.61998	1.1679
0.2	4.67368	1.33436	13.2	4.00473	1.9495	23.6	2.81611	1.2533
0.3	4.60607	1.35076	13.3	3.48346	1.85656	23.7	2.82385	1.25185
0.4	4.62414	1.3481	13.4	3.21301	1.80037	23.8	3.03565	1.29796
0.5	4.65762	1.31314	13.5	2.88758	1.75413	23.9	3.23083	1.4408
0.6	4.62947	1.27685	13.6	2.55813	1.64951	24	3.50138	1.53257
0.7	4.5516	1.2536	13.7	2.38135	1.61728	24.1	3.61813	1.49642
0.8	4.66653	1.30143	13.8	2.15583	1.56598	24.2	3.89241	1.6407
0.9	4.67409	1.33387	13.9	2.01448	1.57166	24.3	4.14343	1.7191
1	4.66145	1.4131	14	1.99212	1.54846	24.4	4.1798	1.6621
1.1	4.69925	1.47181	14.1	1.96598	1.57059	24.5	4.28654	1.57541
1.2	4.79129	1.51296	14.2	1.97166	1.52192	24.6	4.35502	1.63184
1.3	4.7413	1.53702	14.3	1.97776	1.54305	24.7	4.28715	1.58775
1.4	4.71259	1.56018	14.4	2.10314	1.55197	24.8	4.24503	1.57643
1.5	4.6064	1.51774	14.5	2.14371	1.60746	24.9	4.26576	1.6124
1.6	4.54205	1.48308	14.6	2.10429	1.6295	25	4.18944	1.75462
1.7	4.46377	1.37771	14.7	2.13794	1.95157	25.1	4.21334	1.78496
1.8	4.46549	1.3131	14.8	2.10154	2.02326	25.2	4.2442	1.81149
1.9	4.51233	1.28291	14.9	2.14573	2.28663	25.3	4.23542	1.83402
2	4.68145	1.29859	15	2.18778	2.28106	25.4	4.19213	1.84821
2.1	4.76232	1.28848	15.1	2.13736	2.28978	25.5	4.2085	1.76568
2.2	4.83683	1.33931	15.2	2.04863	2.0035	25.6	4.21745	1.72718
2.3	4.9229	1.3727	15.3	2.13791	1.9368	25.7	4.28688	1.63506
2.4	4.98976	1.3832	15.4	2.14783	1.70824	25.8	4.23854	1.562
2.5	4.99805	1.38098	15.5	2.14214	1.62152	25.9	4.31033	1.50015
2.6	5.06958	1.47018	15.6	2.13238	1.50966	26	4.38957	1.51295
2.7	5.04646	1.48625	15.7	1.99327	1.46978	26.1	4.41985	1.46653
2.8	4.94239	1.46441	15.8	1.91455	1.39066	26.2	4.44873	1.55574
2.9	4.85777	1.47592	15.9	1.83698	1.21363	26.3	4.49164	1.56108
3	4.83137	1.44702	16	1.78618	1.19707	26.4	4.49275	1.56624
3.1	4.74534	1.3832	16.1	1.78771	1.18401	26.5	4.47302	1.58781
3.2	4.78051	1.3747	16.2	1.81008	1.14439	26.6	4.46224	1.64147
3.3	4.88161	1.32721	16.3	1.87204	1.11551	26.7	4.38747	1.57042
3.4	4.84666	1.29465	16.4	1.9458	1.16007	26.8	4.3619	1.52704
3.5	4.81443	1.22844	16.5	2.00879	1.15793	26.9	4.38839	1.5354
3.6	4.7471	1.19886	16.6	2.06723	1.18456	27	4.31651	1.46577
3.7	4.61294	1.24254	16.7	2.12856	1.19227	27.1	4.30903	1.37895
3.8	4.44813	1.29191	16.8	2.21671	1.21606	27.2	4.29866	1.38894
3.9	4.48853	1.27261	16.9	2.23065	1.21041	27.3	4.33857	1.46243
4	4.44384	1.31968	17	2.27355	1.20172	27.4	4.29411	1.50969
4.1	4.52354	1.27234	17.1	2.22071	1.19586	27.5	4.3271	1.58607
4.2	4.53894	1.26617	17.2	2.19883	1.22116	27.6	4.37017	1.70578
4.3	4.50766	1.27532	17.3	2.18902	1.24273	27.7	4.49572	1.67291
4.4	4.50807	1.39125	17.4	2.26814	1.29664	27.8	4.54893	1.66959
4.5	4.4578	1.44549	17.5	2.29933	1.31785	27.9	4.54529	1.68702
4.6	4.37057	1.57393	17.6	2.35118	1.29126	28	4.46039	1.66179
4.7	4.40355	1.56239	17.7	2.31708	1.2524	28.1	4.36787	1.53371
4.8	4.4736	1.57447	17.8	2.28079	1.20983	28.2	4.2869	1.53413
4.9	4.39363	1.54179	17.9	2.2582	1.14194	28.3	4.24057	1.42521
5	4.4006	1.57986	18	2.26344	1.11807	28.4	4.2391	1.28642
5.1	4.3724	1.54957	18.1	2.26565	1.10029	28.5	4.30554	1.17007
5.2	4.37316	1.55664	18.2	2.33055	1.13124	28.6	4.36235	1.15688
5.3	4.42814	1.61561	18.3	2.32225	1.12348	28.7	4.26256	1.16375
5.4	4.40006	1.6013	18.4	2.28553	1.15504	28.8	4.25045	1.25722
5.5	4.39274	1.56823	18.5	2.23364	1.18086	28.9	4.29954	1.3105
5.6	4.39368	1.53715	18.6	2.19554	1.18123	29	4.34787	1.40914
5.7	4.34608	1.52916	18.7	2.13119	1.15523	29.1	4.34201	1.51363
5.8	4.29766	1.47386	18.8	2.20136	1.18903	29.2	4.41482	1.59011
5.9	4.33184	1.52385	18.9	2.19211	1.1486	29.3	4.4223	1.66618
6	4.35869	1.54784	19	2.16375	1.15504	29.4	4.35415	1.74632
6.1	4.3911	1.67622	19.1	2.21694	1.2143	29.5	4.29464	1.78836
6.2	4.44792	1.91287	19.2	2.24616	1.23374	29.6	4.32441	1.8097
6.3	4.31216	1.97235	19.3	2.25048	1.26583	29.7	4.34877	1.81109
6.4	4.20615	1.99248	19.4	2.24904	1.27034	29.8	4.34157	1.81693
6.5	4.11032	2.04891	19.5	2.32787	1.26188	29.9	4.37251	1.83225
6.6	4.09038	1.98601	19.6	2.30958	1.12519	30	4.40071	1.88121
6.7	4.06641	1.81366	19.7	2.30844	1.28173	30.1	4.37872	1.92184
6.8	4.16758	1.84073	19.8	2.25674	1.26673	30.2	4.30202	1.91538
6.9	4.20684	1.86304	19.9	2.24647	1.24466	30.3	4.30066	1.90346
7	4.23461	1.86245	20	2.24115	1.21777	30.4	4.32064	1.89908
7.1	4.19621	1.90891	20.1	2.29834	1.27167	30.5	4.31152	1.83649
7.2	4.22155	1.94889	20.2	2.32394	1.2314	30.6	4.33528	1.82341
7.3	4.25907	1.96836	20.3	2.31973	1.25371	30.7	4.4123	1.84783
7.4	4.30016	1.99561	20.4	2.32356	1.34141	30.8	4.38346	1.82517
7.5	4.36442	2.00219	20.5	2.31811	1.30689	30.9	4.39468	1.80905
7.6	4.3512	1.98686	20.6	2.18924	1.27843	31	4.3982	1.74333
7.7	4.29416	1.99943	20.7	2.15839	1.28156	31.1	4.23689	1.71342
7.8	4.33714	1.99337	20.8	2.20714	1.29784	31.2	4.16588	1.71602
7.9	4.39162	1.97384	20.9	2.26213	1.29159	31.3	4.11232	1.72763
8	4.4274	2.02202	21	2.25657	1.32682	31.4	4.06511	1.76463
8.1	4.46371	2.00288	21.1	2.31285	1.33296	31.5	3.98049	1.87766
8.2	4.49423	1.89997	21.2	2.34552	1.3382	31.6	4.06841	1.94451
8.3	4.41513	1.87619	21.3	2.30289	1.26996	31.7	4.11813	2.00088
8.4	4.29278	1.83174	21.4	2.2228	1.27491	31.8	4.16281	2.03727
8.5	4.18407	1.76405	21.5	2.21839	1.32934	31.9	4.17503	2.09185
8.6	4.098	1.78301	21.6	2.30116	1.25884	32	4.26312	2.1173
8.7	4.03427	1.85243	21.7	2.36528	1.24351	32.1	4.30411	2.12341
8.8	4.01953	1.85925	21.8	2.44847	1.2728	32.2	4.30086	2.15411
8.9	4.03282	1.91196	21.9	2.51075	1.25387	32.3	4.38877	2.23749
9	4.00523	1.91689	22	2.47482	1.18716	32.4	4.4329	2.19402
9.1	4.02917	1.91845	22.1	2.42217	1.25612	32.5	4.48477	2.20088
9.2	3.98107	1.93203	22.2	2.35983	1.26741	32.6	4.54741	2.10138
9.3	3.90899	1.92206	22.3	2.35517	1.24667	32.7	4.652	2.0364
9.4	3.90874	1.91576	22.4	2.42561	1.21925	32.8	4.688	1.84741
9.5	3.95369	1.93317	22.5	2.50386	1.22211	32.9	4.73925	1.79022
9.6	4.03156	1.98964	22.6	2.47261	1.20649	33	4.71627	1.72476
9.7	4.08376	1.99611	22.7	2.42246	1.17472	33.1	4.5927	1.7891
9.8	4.17994	2.00331	22.8	2.3959	1.22712	33.2	4.4402	1.74284
9.9	4.1853	1.94068	22.9	2.32494	1.26844	33.3	4.37539	1.82797
10	4.18283	1.89661	23	2.29868	1.23547	33.4	4.29955	1.84797
10.1	4.10994	1.83566	23.1	2.23114	1.23682	33.5	4.25493	1.8193
10.2	4.0826	1.81422	23.2	2.3144	1.2431	33.6	4.33555	1.74105
10.3	4.01299	1.7305	23.3	2.18689	1.17446	33.7	4.45138	1.68162
10.4	4.05436	1.72022	23.4	2.21146	1.10739	33.8	4.38005	1.64738
10.5	4.04292	1.71539	23.5	2.16998	1.1679	33.9	4.29924	1.55992
10.6	4.00037	1.72311	--	--	--	34	4.29102	1.62103
10.7	3.96608	1.73527	--	--	--	34.1	4.23659	1.658
10.8	3.90784	1.76775	--	--	--	34.2	4.07199	1.76006
10.9	3.84576	1.8125	--	--	--	34.3	4.14643	1.71479
11	3.75019	1.84095	--	--	--	34.4	4.20786	1.77507
11.1	3.72844	1.85941	--	--	--	34.5	4.21178	1.68672
11.2	3.74007	1.84419	--	--	--	34.6	4.2571	1.63735
11.3	3.77715	1.83451	--	--	--	34.7	4.363	1.60694
11.4	3.80739	1.79535	--	--	--	34.8	4.35879	1.62608
11.5	3.95714	1.77081	--	--	--	34.9	4.42044	1.78386
11.6	4.01752	1.66305	--	--	--	--	--	--
11.7	4.01753	1.62713	--	--	--	--	--	--
11.8	4.0417	1.68237	--	--	--	--	--	--
11.9	3.99187	1.7427	--	--	--	--	--	--
12	3.89339	1.7494	--	--	--	--	--	--
12.1	4.18868	1.82636	--	--	--	--	--	--
12.2	4.20376	1.8255	--	--	--	--	--	--
12.3	4.17587	2.08074	--	--	--	--	--	--
12.4	4.24779	2.03259	--	--	--	--	--	--
12.5	4.25076	2.27052	--	--	--	--	--	--
12.6	3.92387	2.38382	--	--	--	--	--	--
12.7	3.95764	2.40394	--	--	--	--	--	--
12.8	4.28452	2.21263	--	--	--	--	--	--
12.9	4.23062	2.24649	--	--	--	--	--	--
13	4.22209	2.03585	--	--	--	--	--	--
13.1	4.20397	1.95632	--	--	--	--	--	--

## Sheet: Fig2f
	ON		OFF
v	P(v)	v	P(v)
-3.75	0.10345	-4.55	--
-3.25	0.13793	-4.05	--
-2.75	0.2069	-3.55	--
-2.25	0.34483	-3.05	--
-1.75	0.13793	-2.55	--
-1.25	0.06897	-2.05	--
-0.75	--	-1.55	--
-0.25	--	-1.05	--
0.25	--	-0.55	--
0.75	--	-0.05	--
1.25	--	0.45	--
1.75	--	0.95	--
2.25	--	1.45	--
2.75	--	1.95	0.01515
3.25	--	2.45	0.01515
3.75	--	2.95	0.09091
4.25	--	3.45	0.07576
4.75	--	3.95	0.22727
5.25	--	4.45	0.30303
5.75	--	4.95	0.22727
6.25	--	5.45	0.0303
6.75	--	5.95	0.01515
7.25	--	6.45	0
7.75	--	6.95	0
--	--	--	--
--	--	--	--
--	--	--	--
--	--	--	--
--	--	--	--
--	--	--	--
--	--	--	--
--	--	--	--
--	--	--	--
--	--	--	--
--	--	--	--
--	--	--	--
--	--	--	--
--	--	--	--
--	--	--	--
--	--	--	--
--	--	--	--
--	--	--	--
--	--	--	--
--	--	--	--
--	--	--	--
--	--	--	--
--	--	--	--
--	--	--	--
--	--	--	--
--	--	--	--
--	--	--	--
--	--	--	--
--	--	--	--
--	--	--	--
--	--	--	--
--	--	--	--
--	--	--	--
--	--	--	--
--	--	--	--
--	--	--	--
--	--	--	--
--	--	--	--
--	--	--	--
--	--	--	--
--	--	--	--
--	--	--	--
--	--	--	--
--	--	--	--
--	--	--	--
--	--	--	--
--	--	--	--
--	--	--	--
--	--	--	--
--	--	--	--
--	--	--	--
--	--	--	--
--	--	--	--
--	--	--	--
--	--	--	--
--	--	--	--
--	--	--	--
--	--	--	--
--	--	--	--
--	--	--	--
--	--	--	--
--	--	--	--
--	--	--	--
--	--	--	--
--	--	--	--
--	--	--	--
--	--	--	--
--	--	--	--
--	--	--	--
--	--	--	--
--	--	--	--
--	--	--	--
--	--	--	--
--	--	--	--
--	--	--	--
--	--	--	--
--	--	--	--
--	--	--	--
--	--	--	--
--	--	--	--
--	--	--	--
--	--	--	--
--	--	--	--
--	--	--	--
--	--	--	--
--	--	--	--
--	--	--	--
--	--	--	--
--	--	--	--
--	--	--	--
--	--	--	--
--	--	--	--
--	--	--	--
--	--	--	--
--	--	--	--
--	--	--	--
--	--	--	--
--	--	--	--
--	--	--	--
--	--	--	--
--	--	--	--
--	--	--	--
--	--	--	--
--	--	--	--
--	--	--	--
--	--	--	--
--	--	--	--
--	--	--	--
--	--	--	--
--	--	--	--
--	--	--	--
--	--	--	--
--	--	--	--
--	--	--	--
--	--	--	--
--	--	--	--
--	--	--	--
--	--	--	--
--	--	--	--
--	--	--	--
--	--	--	--
--	--	--	--
--	--	--	--
--	--	--	--
--	--	--	--
--	--	--	--
--	--	--	--
--	--	--	--
--	--	--	--
--	--	--	--
--	--	--	--
--	--	--	--
--	--	--	--
--	--	--	--
--	--	--	--
--	--	--	--
--	--	--	--
--	--	--	--
--	--	--	--
--	--	--	--
--	--	--	--
--	--	--	--
--	--	--	--
--	--	--	--
--	--	--	--
--	--	--	--
--	--	--	--
--	--	--	--
--	--	--	--
--	--	--	--
--	--	--	--
--	--	--	--
--	--	--	--
--	--	--	--
--	--	--	--
--	--	--	--
--	--	--	--
--	--	--	--
--	--	--	--
--	--	--	--
--	--	--	--
--	--	--	--
--	--	--	--
--	--	--	--
--	--	--	--
--	--	--	--
--	--	--	--
--	--	--	--
--	--	--	--
--	--	--	--
--	--	--	--
--	--	--	--
--	--	--	--
--	--	--	--
--	--	--	--
--	--	--	--
--	--	--	--
--	--	--	--
--	--	--	--
--	--	--	--
--	--	--	--
--	--	--	--
--	--	--	--
--	--	--	--
--	--	--	--
--	--	--	--
--	--	--	--
--	--	--	--
--	--	--	--
--	--	--	--
--	--	--	--
--	--	--	--
--	--	--	--
--	--	--	--
--	--	--	--
--	--	--	--
--	--	--	--
--	--	--	--
--	--	--	--
--	--	--	--
--	--	--	--
--	--	--	--
--	--	--	--
--	--	--	--
--	--	--	--
--	--	--	--
--	--	--	--
--	--	--	--
--	--	--	--
--	--	--	--
--	--	--	--
--	--	--	--
--	--	--	--
--	--	--	--
--	--	--	--
--	--	--	--
--	--	--	--
--	--	--	--
--	--	--	--
--	--	--	--
--	--	--	--
--	--	--	--
--	--	--	--
--	--	--	--
--	--	--	--
--	--	--	--
--	--	--	--
--	--	--	--
--	--	--	--
--	--	--	--
--	--	--	--
--	--	--	--
--	--	--	--
--	--	--	--
--	--	--	--
--	--	--	--
--	--	--	--
--	--	--	--
--	--	--	--
--	--	--	--
--	--	--	--
--	--	--	--
--	--	--	--
--	--	--	--
--	--	--	--
--	--	--	--
--	--	--	--
--	--	--	--
--	--	--	--
--	--	--	--
--	--	--	--
--	--	--	--
--	--	--	--
--	--	--	--
--	--	--	--
--	--	--	--
--	--	--	--
--	--	--	--
--	--	--	--
--	--	--	--
--	--	--	--
--	--	--	--
--	--	--	--
--	--	--	--
--	--	--	--
--	--	--	--
--	--	--	--
--	--	--	--
--	--	--	--
--	--	--	--
--	--	--	--
--	--	--	--
--	--	--	--
--	--	--	--
--	--	--	--
--	--	--	--
--	--	--	--
--	--	--	--
--	--	--	--
--	--	--	--
--	--	--	--
--	--	--	--
--	--	--	--
--	--	--	--
--	--	--	--
--	--	--	--
--	--	--	--
--	--	--	--
--	--	--	--
--	--	--	--
--	--	--	--
--	--	--	--
--	--	--	--
--	--	--	--
--	--	--	--
--	--	--	--
--	--	--	--
--	--	--	--
--	--	--	--
--	--	--	--
--	--	--	--
--	--	--	--
--	--	--	--
--	--	--	--
--	--	--	--
--	--	--	--
--	--	--	--
--	--	--	--
--	--	--	--
--	--	--	--
--	--	--	--
--	--	--	--
--	--	--	--
--	--	--	--
--	--	--	--
--	--	--	--
--	--	--	--
--	--	--	--
--	--	--	--
--	--	--	--
--	--	--	--
--	--	--	--
--	--	--	--
--	--	--	--
--	--	--	--
--	--	--	--
--	--	--	--
--	--	--	--
--	--	--	--
--	--	--	--
--	--	--	--
--	--	--	--
--	--	--	--
--	--	--	--
--	--	--	--
--	--	--	--
--	--	--	--
--	--	--	--
--	--	--	--
--	--	--	--
--	--	--	--
--	--	--	--
--	--	--	--
--	--	--	--
--	--	--	--
--	--	--	--
--	--	--	--
--	--	--	--
--	--	--	--
--	--	--	--
--	--	--	--
--	--	--	--
--	--	--	--
--	--	--	--
--	--	--	--
--	--	--	--
--	--	--	--
--	--	--	--
--	--	--	--
--	--	--	--
--	--	--	--
--	--	--	--
--	--	--	--
--	--	--	--
--	--	--	--
--	--	--	--
--	--	--	--
--	--	--	--
--	--	--	--
--	--	--	--
--	--	--	--
--	--	--	--
--	--	--	--
--	--	--	--
--	--	--	--
--	--	--	--
--	--	--	--
--	--	--	--
--	--	--	--
--	--	--	--
--	--	--	--
--	--	--	--
--	--	--	--
--	--	--	--
--	--	--	--
--	--	--	--
--	--	--	--
--	--	--	--
--	--	--	--
--	--	--	--
--	--	--	--
--	--	--	--
--	--	--	--
--	--	--	--
--	--	--	--
--	--	--	--
--	--	--	--
--	--	--	--
--	--	--	--
--	--	--	--
--	--	--	--
--	--	--	--
--	--	--	--
--	--	--	--
--	--	--	--
--	--	--	--
--	--	--	--
--	--	--	--
--	--	--	--
--	--	--	--
--	--	--	--
--	--	--	--
--	--	--	--
--	--	--	--
--	--	--	--
--	--	--	--
--	--	--	--
--	--	--	--
--	--	--	--
--	--	--	--
--	--	--	--
--	--	--	--
--	--	--	--
--	--	--	--
--	--	--	--
--	--	--	--
--	--	--	--
--	--	--	--
--	--	--	--
--	--	--	--
--	--	--	--
--	--	--	--
--	--	--	--
--	--	--	--
--	--	--	--
--	--	--	--
--	--	--	--
--	--	--	--
--	--	--	--
--	--	--	--
--	--	--	--
--	--	--	--
--	--	--	--
--	--	--	--
--	--	--	--
--	--	--	--
--	--	--	--
--	--	--	--
--	--	--	--
--	--	--	--
--	--	--	--
--	--	--	--
--	--	--	--
--	--	--	--
--	--	--	--
--	--	--	--
--	--	--	--
--	--	--	--
--	--	--	--
--	--	--	--
--	--	--	--
--	--	--	--
--	--	--	--
--	--	--	--
--	--	--	--
--	--	--	--
--	--	--	--
--	--	--	--
--	--	--	--
--	--	--	--
--	--	--	--
--	--	--	--
--	--	--	--
--	--	--	--
--	--	--	--
--	--	--	--
--	--	--	--
--	--	--	--
--	--	--	--
--	--	--	--
--	--	--	--
--	--	--	--
--	--	--	--
--	--	--	--
--	--	--	--
--	--	--	--
--	--	--	--
--	--	--	--
--	--	--	--
--	--	--	--
--	--	--	--
--	--	--	--
--	--	--	--
--	--	--	--
--	--	--	--
--	--	--	--
--	--	--	--
--	--	--	--
--	--	--	--
--	--	--	--
--	--	--	--
--	--	--	--
--	--	--	--
--	--	--	--
--	--	--	--
--	--	--	--
--	--	--	--
--	--	--	--
--	--	--	--
--	--	--	--
--	--	--	--
--	--	--	--
--	--	--	--
--	--	--	--
--	--	--	--
--	--	--	--
--	--	--	--
--	--	--	--
--	--	--	--
--	--	--	--
--	--	--	--
--	--	--	--
--	--	--	--
--	--	--	--
--	--	--	--
--	--	--	--
--	--	--	--
--	--	--	--
--	--	--	--
--	--	--	--
--	--	--	--
--	--	--	--
--	--	--	--
--	--	--	--
--	--	--	--
--	--	--	--
--	--	--	--
--	--	--	--
--	--	--	--
--	--	--	--
--	--	--	--
--	--	--	--
--	--	--	--
--	--	--	--
--	--	--	--
--	--	--	--
--	--	--	--
--	--	--	--
--	--	--	--
--	--	--	--
--	--	--	--
--	--	--	--
--	--	--	--
--	--	--	--
--	--	--	--
--	--	--	--
--	--	--	--
--	--	--	--
--	--	--	--
--	--	--	--
--	--	--	--
--	--	--	--
--	--	--	--
--	--	--	--
--	--	--	--
--	--	--	--
--	--	--	--
--	--	--	--
--	--	--	--
--	--	--	--
--	--	--	--
--	--	--	--
--	--	--	--
--	--	--	--
--	--	--	--
--	--	--	--
--	--	--	--
--	--	--	--
--	--	--	--
--	--	--	--
--	--	--	--
--	--	--	--
--	--	--	--
--	--	--	--
--	--	--	--
--	--	--	--
--	--	--	--
--	--	--	--
--	--	--	--
--	--	--	--
--	--	--	--
--	--	--	--
--	--	--	--
--	--	--	--
--	--	--	--
--	--	--	--
--	--	--	--
--	--	--	--
--	--	--	--
--	--	--	--
--	--	--	--
--	--	--	--
--	--	--	--
--	--	--	--
--	--	--	--
--	--	--	--
--	--	--	--
--	--	--	--
--	--	--	--
--	--	--	--
--	--	--	--
--	--	--	--
--	--	--	--
--	--	--	--
--	--	--	--
--	--	--	--
--	--	--	--
--	--	--	--
--	--	--	--
--	--	--	--
--	--	--	--
--	--	--	--
--	--	--	--
--	--	--	--
--	--	--	--
--	--	--	--
--	--	--	--
--	--	--	--
--	--	--	--
--	--	--	--
--	--	--	--
--	--	--	--
--	--	--	--
--	--	--	--
--	--	--	--
--	--	--	--
--	--	--	--
--	--	--	--
--	--	--	--
--	--	--	--
--	--	--	--
--	--	--	--
--	--	--	--
--	--	--	--
--	--	--	--
--	--	--	--
--	--	--	--
--	--	--	--
--	--	--	--
--	--	--	--
--	--	--	--
--	--	--	--
--	--	--	--
--	--	--	--
--	--	--	--
--	--	--	--
--	--	--	--
--	--	--	--
--	--	--	--
--	--	--	--
--	--	--	--
--	--	--	--
--	--	--	--
--	--	--	--
--	--	--	--
--	--	--	--
--	--	--	--
--	--	--	--
--	--	--	--
--	--	--	--
--	--	--	--
--	--	--	--
--	--	--	--
--	--	--	--
--	--	--	--
--	--	--	--
--	--	--	--
--	--	--	--
--	--	--	--
--	--	--	--
--	--	--	--
--	--	--	--
--	--	--	--
--	--	--	--
--	--	--	--
--	--	--	--
--	--	--	--
--	--	--	--
--	--	--	--
--	--	--	--
--	--	--	--
--	--	--	--
--	--	--	--
--	--	--	--
--	--	--	--
--	--	--	--
--	--	--	--
--	--	--	--
--	--	--	--
--	--	--	--
--	--	--	--
--	--	--	--
--	--	--	--
--	--	--	--
--	--	--	--
--	--	--	--
--	--	--	--
--	--	--	--
--	--	--	--
--	--	--	--
--	--	--	--
--	--	--	--
--	--	--	--
--	--	--	--
--	--	--	--
--	--	--	--
--	--	--	--
--	--	--	--
--	--	--	--
--	--	--	--
--	--	--	--
--	--	--	--
--	--	--	--
--	--	--	--
--	--	--	--
--	--	--	--
--	--	--	--
--	--	--	--
--	--	--	--
--	--	--	--
--	--	--	--
--	--	--	--
--	--	--	--
--	--	--	--
--	--	--	--
--	--	--	--
--	--	--	--
--	--	--	--
--	--	--	--
--	--	--	--
--	--	--	--
--	--	--	--
--	--	--	--
--	--	--	--
--	--	--	--
--	--	--	--
--	--	--	--
--	--	--	--
--	--	--	--
--	--	--	--
--	--	--	--
--	--	--	--
--	--	--	--
--	--	--	--
--	--	--	--
--	--	--	--
--	--	--	--
--	--	--	--
--	--	--	--
--	--	--	--
--	--	--	--
--	--	--	--
--	--	--	--
--	--	--	--
--	--	--	--
--	--	--	--
--	--	--	--
--	--	--	--
--	--	--	--
--	--	--	--
--	--	--	--
--	--	--	--
--	--	--	--
--	--	--	--
--	--	--	--
--	--	--	--
--	--	--	--
--	--	--	--
--	--	--	--
--	--	--	--
--	--	--	--
--	--	--	--
--	--	--	--
--	--	--	--
--	--	--	--
--	--	--	--
--	--	--	--
--	--	--	--
--	--	--	--
--	--	--	--
--	--	--	--
--	--	--	--
--	--	--	--
--	--	--	--
--	--	--	--
--	--	--	--
--	--	--	--
--	--	--	--
--	--	--	--
--	--	--	--
--	--	--	--
--	--	--	--
--	--	--	--
--	--	--	--
--	--	--	--
--	--	--	--
--	--	--	--
--	--	--	--
--	--	--	--
--	--	--	--
--	--	--	--
--	--	--	--
--	--	--	--
--	--	--	--
--	--	--	--
--	--	--	--
--	--	--	--
--	--	--	--
--	--	--	--
--	--	--	--
--	--	--	--
--	--	--	--
--	--	--	--
--	--	--	--
--	--	--	--
--	--	--	--
--	--	--	--
--	--	--	--
--	--	--	--
--	--	--	--
--	--	--	--
--	--	--	--
--	--	--	--
--	--	--	--
--	--	--	--
--	--	--	--
--	--	--	--
--	--	--	--
--	--	--	--
--	--	--	--
--	--	--	--
--	--	--	--
--	--	--	--
--	--	--	--
--	--	--	--
--	--	--	--
--	--	--	--
--	--	--	--
--	--	--	--
--	--	--	--
--	--	--	--
--	--	--	--
--	--	--	--
--	--	--	--
--	--	--	--
--	--	--	--
--	--	--	--
--	--	--	--
--	--	--	--
--	--	--	--
--	--	--	--
--	--	--	--
--	--	--	--
--	--	--	--
--	--	--	--
--	--	--	--
--	--	--	--
--	--	--	--
--	--	--	--
--	--	--	--
--	--	--	--
--	--	--	--
--	--	--	--
--	--	--	--
--	--	--	--
--	--	--	--
--	--	--	--
--	--	--	--
--	--	--	--
--	--	--	--
--	--	--	--
--	--	--	--
--	--	--	--
--	--	--	--
--	--	--	--
--	--	--	--
--	--	--	--
--	--	--	--
--	--	--	--
--	--	--	--
--	--	--	--
--	--	--	--
--	--	--	--
--	--	--	--
--	--	--	--
--	--	--	--
--	--	--	--
--	--	--	--
--	--	--	--
--	--	--	--
--	--	--	--
--	--	--	--
--	--	--	--
--	--	--	--
--	--	--	--
--	--	--	--
--	--	--	--
--	--	--	--
--	--	--	--
--	--	--	--
--	--	--	--
--	--	--	--
--	--	--	--
--	--	--	--
--	--	--	--
--	--	--	--
--	--	--	--
--	--	--	--
--	--	--	--
--	--	--	--
--	--	--	--
--	--	--	--
--	--	--	--
--	--	--	--
--	--	--	--
--	--	--	--
--	--	--	--
--	--	--	--
--	--	--	--
--	--	--	--
--	--	--	--
--	--	--	--
--	--	--	--
--	--	--	--
--	--	--	--
--	--	--	--
--	--	--	--
--	--	--	--
--	--	--	--
--	--	--	--
--	--	--	--
--	--	--	--
--	--	--	--
--	--	--	--
--	--	--	--
--	--	--	--
--	--	--	--
--	--	--	--
--	--	--	--
--	--	--	--
--	--	--	--
--	--	--	--
--	--	--	--
--	--	--	--
--	--	--	--
--	--	--	--
--	--	--	--
--	--	--	--
--	--	--	--
--	--	--	--
--	--	--	--
--	--	--	--
--	--	--	--
--	--	--	--
--	--	--	--
--	--	--	--
--	--	--	--
--	--	--	--
--	--	--	--
--	--	--	--
--	--	--	--
--	--	--	--
--	--	--	--
--	--	--	--
--	--	--	--
--	--	--	--

## Sheet: Fig3a
	EPS'
f [Hz]	22	y-err	25	y-err	28	y-err	30	y-err	32	y-err	34	y-err	36	y-err	38	y-err	40	y-errr
25200000	88.101	1.27221	87.4137	1.24637	86.7272	1.27449	86.0648	1.26814	85.2665	1.28451	84.2768	1.30026	83.5293	1.31214	82.7412	1.30464	81.9885	1.3244
20000000	87.1815	0.21653	86.5048	0.19663	85.826	0.21198	85.1665	0.20304	84.3475	0.20892	83.3295	0.21389	82.546	0.24562	81.732	0.23276	80.9617	0.24767
15900000	86.4022	0.47264	85.7325	0.45968	85.0463	0.48625	84.3885	0.48027	83.5438	0.49395	82.4885	0.50868	81.6425	0.54451	80.8023	0.54025	80.0195	0.55233
12700000	86.566	0.24374	85.8902	0.26064	85.1917	0.23311	84.5182	0.23142	83.6497	0.21554	82.5493	0.18739	81.6202	0.15071	80.7572	0.13858	79.9537	0.13659
10000000	87.178	0.3091	86.506	0.3265	85.806	0.30664	85.1202	0.31057	84.2092	0.2789	83.0078	0.21438	81.9993	0.18893	81.1082	0.1722	80.2857	0.16785
7980000	87.5405	0.1185	86.869	0.13894	86.1598	0.11774	85.4745	0.12776	84.5075	0.08849	83.191	0.06228	82.1063	0.04777	81.1845	0.03442	80.3538	0.02087
6340000	87.8815	0.17278	87.1947	0.18134	86.4778	0.15289	85.7585	0.14523	84.7537	0.11231	83.318	0.08517	82.1325	0.0351	81.1887	0.04426	80.358	0.0156
5040000	88.3683	0.25392	87.6795	0.26814	86.9428	0.23584	86.1598	0.21575	85.1213	0.17422	83.4972	0.09261	82.2235	0.04503	81.261	0.04186	80.4172	0.02617
4000000	89.0037	0.30923	88.2938	0.32487	87.533	0.28753	86.7048	0.26964	85.5872	0.20955	83.7202	0.11215	82.3623	0.05968	81.3803	0.05753	80.5305	0.05603
3180000	89.6213	0.28038	88.89	0.29389	88.1003	0.25615	87.2262	0.23494	86.008	0.16434	83.86	0.09218	82.4175	0.04615	81.42	0.04177	80.568	0.01254
2520000	90.519	0.47762	89.768	0.48872	88.9428	0.44725	88.015	0.42292	86.6797	0.33827	84.2062	0.1849	82.6783	0.14625	81.6725	0.14929	80.8178	0.15689
2010000	91.4183	0.41064	90.635	0.41708	89.7652	0.37021	88.77	0.33846	87.3058	0.24473	84.4772	0.1176	82.8727	0.06021	81.8598	0.05878	81.0062	0.06198
1590000	92.347	0.4537	91.518	0.45076	90.5893	0.39802	89.513	0.35747	87.9062	0.25382	84.709	0.12396	83.0355	0.06904	82.0185	0.07152	81.168	0.07687
1270000	93.2873	0.44921	92.3972	0.43544	91.394	0.3761	90.22	0.32682	88.4622	0.21969	84.9018	0.11673	83.1672	0.05399	82.1497	0.0525	81.3007	0.05302
1010000	94.2495	0.46795	93.28	0.44111	92.184	0.3758	90.9048	0.32304	88.9958	0.21382	85.1022	0.12301	83.3127	0.06437	82.2957	0.06714	81.4458	0.07
798000	95.198	0.45431	94.1312	0.41666	92.933	0.34876	91.534	0.29099	89.4715	0.18996	85.2957	0.12283	83.4615	0.06101	82.4417	0.06324	81.59	0.06575
634000	96.0735	0.4133	94.9002	0.3696	93.5952	0.30357	92.0842	0.24869	89.8905	0.16846	85.476	0.12351	83.6	0.05944	82.5777	0.05906	81.5302	0.06781
504000	96.8582	0.3692	95.578	0.32129	94.1702	0.26246	92.5597	0.21518	90.2523	0.15501	85.6497	0.12384	83.5392	0.10226	82.5067	0.08529	81.5763	0.05151
400000	97.5517	0.32831	96.1757	0.27989	94.6792	0.23182	92.9843	0.19614	90.364	0.15575	85.6142	0.1741	83.5905	0.05285	82.5487	0.0502	81.6765	0.04916
318000	98.1543	0.28406	96.6162	0.23834	94.887	0.06493	93.1262	0.06271	90.5897	0.1478	85.707	0.12529	83.7067	0.05138	82.6543	0.05072	81.7768	0.05076
252000	98.4725	0.11672	96.9505	0.08097	95.2495	0.21678	93.4518	0.19025	90.921	0.16312	85.8967	0.13233	83.8542	0.06827	82.7915	0.07068	81.9103	0.072
201000	99.2428	0.47573	97.7005	0.45886	96.0595	0.45267	94.243	0.44598	91.6705	0.3725	86.4843	0.3088	84.383	0.30502	83.3285	0.32598	82.461	0.34219
159000	99.948	0.31167	98.3988	0.31369	96.7695	0.30442	94.9562	0.30664	92.3552	0.25707	86.923	0.17012	84.753	0.11907	83.6993	0.12999	82.843	0.13785
127000	100.683	0.38248	99.1555	0.39925	97.5555	0.40087	95.769	0.41512	93.1188	0.33836	87.327	0.19778	85.0637	0.14092	84.002	0.1496	83.153	0.15522
101000	101.647	0.51227	100.181	0.54503	98.6398	0.56225	96.8948	0.57919	94.1838	0.4868	87.8542	0.25106	85.4682	0.19231	84.396	0.20175	83.5553	0.21009
79854	102.987	0.71243	101.625	0.76448	100.179	0.80412	98.4815	0.82174	95.6833	0.6993	88.5505	0.32553	86.001	0.25557	84.9112	0.26362	84.0777	0.27101
63432	104.88	1.00751	103.662	1.08303	102.345	1.13233	100.72	1.1632	97.7875	0.99944	89.4805	0.43205	86.7067	0.34534	85.5938	0.34965	84.765	0.35465
50386	107.51	1.38087	106.468	1.47299	105.325	1.54567	103.755	1.56052	100.588	1.32542	90.7237	0.57867	87.6428	0.46353	86.492	0.46239	85.6685	0.46569
40024	111.297	2.01273	110.513	2.1431	109.612	2.25741	108.142	2.30549	104.657	2.00862	92.361	0.7612	88.8612	0.60584	87.6557	0.59365	86.8243	0.58973
31793	116.558	2.75314	116.127	2.94027	115.44	3.01626	114.047	3.0297	110.055	2.59456	94.5028	0.99468	90.435	0.78209	89.1442	0.75875	88.2982	0.74684
25255	123.7	3.72189	123.67	3.91594	123.248	4.03536	121.875	4.01614	117.103	3.39849	97.2515	1.2696	92.423	0.98872	91.0085	0.93786	90.1257	0.91323
20061	133.278	4.96756	133.69	5.17675	133.548	5.29684	132.107	5.21986	126.19	4.35657	100.716	1.58649	94.8847	1.21763	93.2843	1.13333	92.3418	1.08894
15935	145.852	6.48542	146.752	6.6998	146.852	6.7953	145.185	6.62167	137.632	5.4402	104.972	1.92614	97.8438	1.4428	95.9827	1.31416	94.9237	1.23768
12658	162.035	8.28189	163.415	8.49727	163.678	8.52842	161.553	8.21861	151.722	6.62832	110.075	2.28634	101.314	1.66171	99.0755	1.46926	97.8588	1.35955
10055	182.395	10.3444	184.188	10.502	184.463	10.4499	181.562	9.95312	168.68	7.86319	116.055	2.64128	105.275	1.84861	102.528	1.58167	101.074	1.42405
7987	207.393	12.5797	209.79	12.8917	209.51	12.4547	205.428	11.7266	188.558	9.05266	122.8	2.91759	109.567	1.92628	106.147	1.55397	104.375	1.34319
6344.4	237.3	14.923	239.077	15.5328	238.96	14.4852	233.178	13.463	211.248	10.1281	130.178	3.14184	114.045	1.89657	109.74	1.41807	107.565	1.19126
5039.7	272.205	17.2203	274.05	16.9587	272.697	16.3716	264.642	15.0176	236.488	11.0046	137.917	3.28385	118.43	1.71858	113.013	1.15188	110.355	1.06064
4003.2	311.875	19.3243	313.043	18.8164	310.36	17.9742	299.4	16.2839	263.788	11.6057	145.73	3.40987	122.48	1.47806	115.735	1.0597	112.54	1.38268
3179.9	355.945	21.1874	355.962	20.4032	351.502	19.3279	337.015	17.2892	292.83	12.0661	153.643	3.74407	126.302	1.51806	118.035	1.51285	114.375	2.194
2526	403.37	22.4035	401.71	21.288	395.08	19.9348	376.462	17.559	322.598	12.0483	161.143	4.20571	129.62	1.93096	119.645	2.55276	115.625	3.59645
2006.5	452.155	22.4186	448.17	20.8939	438.95	19.272	415.635	16.5691	351.077	11.3292	166.8	5.29175	130.94	3.39593	119.142	4.73979	114.808	6.17043
1593.8	500.925	21.8258	493.945	19.8991	481.815	18.0685	453.423	15.1656	377.335	11.0681	170.425	7.12718	130.5	5.39334	118.23	7.23657	112.382	9.08964
1266.1	548.085	20.3125	537.49	17.9754	522.52	16.1323	488.887	13.1998	400.575	11.6665	172.162	9.56419	128.827	7.82784	116.28	10.0981	109.077	12.7315
1005.7	591.452	17.5797	576.745	14.8695	559.24	13.1946	520.45	10.4767	419.67	13.6402	171.635	12.6842	125.802	11.0553	114.61	14.1349	104.841	17.7078
798.86	630.64	14.8524	611.31	11.8223	591.96	10.4723	548.655	8.75975	434.777	17.0346	170.153	15.9797	123.435	14.2167	112.62	18.2057	101.478	23.4885
634.57	664.18	11.1309	639.98	8.4613	620.087	8.09656	573.155	8.20758	445.82	21.8738	168.468	19.7871	122.77	18.4022	111.16	23.9047	99.3315	31.5487
504.07	692	7.66091	662.452	6.9913	643.717	7.66011	594.617	10.0968	453.027	27.6116	168.04	24.3479	125.33	23.5094	108.978	31.4911	97.5235	43.1618
400.4	713.73	5.41324	678.577	9.53334	663.433	10.3371	613.69	14.1889	455.83	35.3673	168.917	30.5492	131.335	30.9214	110.901	42.9491	91.7055	60.8116
318.06	730.3	6.90894	688.73	15.2482	679.98	15.307	631.268	19.9998	452.67	45.0247	170.653	38.9118	139.021	42.3825	106.264	61.3111	71.2863	88.8289

## Sheet: Fig3b
	SIMGA'
f [Hz]	22	24	26	28	30	32	34	36	38	40
40000000	0.00522	0.00493	0.00502	0.0055	0.0056	0.00515	0.00533	0.00506	0.00494	0.00541
40000000	0.00511	0.00526	0.00488	0.00503	0.00533	0.00554	0.00483	0.00469	0.00506	0.00508
40000000	0.00465	0.0051	0.00487	0.00504	0.00567	0.00527	0.0052	0.00514	0.00534	0.00491
40000000	0.00456	0.00511	0.00498	0.00524	0.00534	0.00564	0.005	0.00523	0.0054	0.00554
31800000	0.000991	0.000881	0.00109	0.000322	0.00123	0.00119	0.000836	0.00075	0.000796	0.00086
31800000	0.000851	0.000966	0.000247	0.00119	0.00127	0.00125	0.00091	0.000804	0.000832	0.000887
31800000	0.000833	0.000966	0.00104	0.00121	0.000533	0.00128	0.000911	0.000845	0.000824	0.000944
31800000	0.00082	0.000969	0.00107	0.00043	0.000572	0.00132	0.000972	0.000836	0.000842	0.000952
25200000	0.00838	0.00813	0.00831	0.00832	0.00836	0.00832	0.00793	0.00787	0.00788	0.00796
25200000	0.00837	0.00823	0.00831	0.00838	0.00843	0.00839	0.00804	0.00791	0.00792	0.008
25200000	0.0083	0.00822	0.00826	0.00839	0.00846	0.00841	0.00808	0.00795	0.00795	0.00807
25200000	0.00827	0.00824	0.0083	0.00842	0.00845	0.00842	0.00812	0.00796	0.00799	0.00806
20000000	0.00453	0.00437	0.00451	0.00454	0.0046	0.00455	0.00419	0.00413	0.00415	0.00427
20000000	0.00459	0.00442	0.0045	0.00457	0.00463	0.00459	0.00429	0.00413	0.0042	0.0043
20000000	0.00452	0.00442	0.00447	0.00458	0.00464	0.00462	0.00433	0.00417	0.00422	0.00437
20000000	0.00451	0.00442	0.00449	0.0046	0.00465	0.00464	0.00436	0.00419	0.00427	0.00436
15900000	0.00289	0.00278	0.00293	0.00297	0.00304	0.003	0.00264	0.00261	0.00264	0.00279
15900000	0.00297	0.00282	0.00293	0.00299	0.00306	0.00302	0.00274	0.00258	0.00269	0.00281
15900000	0.00291	0.00283	0.0029	0.00301	0.00307	0.00304	0.00278	0.00263	0.00272	0.00288
15900000	0.00292	0.00284	0.00291	0.00302	0.00308	0.00306	0.0028	0.00265	0.00277	0.00288
12700000	0.00301	0.00295	0.00307	0.00312	0.00316	0.00313	0.0028	0.00278	0.00283	0.00299
12700000	0.00305	0.00297	0.00307	0.00313	0.00318	0.00315	0.00288	0.00273	0.00287	0.00301
12700000	0.00304	0.00298	0.00305	0.00314	0.00319	0.00318	0.00291	0.00278	0.00289	0.00307
12700000	0.00305	0.00299	0.00306	0.00315	0.0032	0.00319	0.00293	0.0028	0.00293	0.00307
10000000	0.00288	0.00287	0.00299	0.00304	0.00309	0.00306	0.00273	0.00273	0.00282	0.00299
10000000	0.0029	0.00289	0.00298	0.00305	0.0031	0.00308	0.0028	0.0027	0.00285	0.00301
10000000	0.00289	0.0029	0.00297	0.00306	0.00311	0.0031	0.00283	0.00274	0.00287	0.00305
10000000	0.0029	0.0029	0.00298	0.00307	0.00312	0.00312	0.00284	0.00276	0.0029	0.00305
7980000	0.00255	0.00257	0.00267	0.00273	0.00279	0.00276	0.00246	0.00248	0.0026	0.00278
7980000	0.00257	0.00258	0.00267	0.00274	0.0028	0.00278	0.00251	0.00247	0.00263	0.0028
7980000	0.00255	0.00258	0.00265	0.00275	0.00281	0.0028	0.00254	0.0025	0.00264	0.00283
7980000	0.00257	0.00259	0.00266	0.00276	0.00282	0.00282	0.00256	0.00251	0.00267	0.00284
6340000	0.00228	0.00229	0.0024	0.00245	0.00251	0.0025	0.00224	0.00228	0.00242	0.00261
6340000	0.0023	0.00231	0.00239	0.00246	0.00252	0.00252	0.00229	0.00227	0.00245	0.00264
6340000	0.00229	0.00232	0.00238	0.00247	0.00253	0.00254	0.00231	0.0023	0.00246	0.00266
6340000	0.0023	0.00232	0.00238	0.00248	0.00254	0.00256	0.00233	0.00232	0.00249	0.00267
5040000	0.00211	0.00215	0.00226	0.00231	0.00236	0.00237	0.00214	0.0022	0.00236	0.00255
5040000	0.00213	0.00217	0.00225	0.00232	0.00238	0.00239	0.00218	0.00219	0.00238	0.00257
5040000	0.00213	0.00217	0.00223	0.00233	0.00239	0.00241	0.0022	0.00222	0.00239	0.00259
5040000	0.00213	0.00218	0.00224	0.00234	0.0024	0.00243	0.00221	0.00224	0.00241	0.00261
4000000	0.00196	0.00204	0.00214	0.0022	0.00227	0.00227	0.00206	0.00214	0.00232	0.00251
4000000	0.00197	0.00205	0.00213	0.00221	0.00228	0.00229	0.00208	0.00215	0.00233	0.00252
4000000	0.00197	0.00205	0.00212	0.00221	0.00228	0.00231	0.0021	0.00216	0.00234	0.00254
4000000	0.00198	0.00206	0.00213	0.00222	0.00229	0.00232	0.00211	0.00217	0.00235	0.00255
3180000	0.00181	0.00189	0.00199	0.00205	0.00213	0.00214	0.00197	0.00207	0.00226	0.00245
3180000	0.00181	0.00189	0.00198	0.00206	0.00213	0.00216	0.00199	0.00208	0.00227	0.00246
3180000	0.00182	0.0019	0.00197	0.00206	0.00214	0.00218	0.002	0.00209	0.00228	0.00248
3180000	0.00183	0.0019	0.00198	0.00207	0.00215	0.00219	0.00202	0.0021	0.00229	0.00249
2520000	0.00172	0.0018	0.0019	0.00196	0.00204	0.00207	0.00194	0.00205	0.00225	0.00244
2520000	0.00172	0.0018	0.00189	0.00197	0.00205	0.00209	0.00196	0.00206	0.00226	0.00246
2520000	0.00173	0.00181	0.00188	0.00198	0.00206	0.00211	0.00197	0.00208	0.00227	0.00247
2520000	0.00173	0.00181	0.00189	0.00198	0.00207	0.00212	0.00198	0.00209	0.00228	0.00249
2010000	0.00162	0.0017	0.0018	0.00187	0.00196	0.002	0.0019	0.00204	0.00224	0.00243
2010000	0.00162	0.0017	0.0018	0.00188	0.00197	0.00202	0.00192	0.00204	0.00224	0.00244
2010000	0.00163	0.00171	0.00179	0.00188	0.00197	0.00203	0.00193	0.00205	0.00225	0.00246
2010000	0.00163	0.00172	0.00179	0.00189	0.00198	0.00204	0.00194	0.00206	0.00226	0.00247
1590000	0.00153	0.00162	0.00172	0.0018	0.00189	0.00194	0.00188	0.00203	0.00223	0.00242
1590000	0.00154	0.00162	0.00171	0.0018	0.00189	0.00196	0.00189	0.00203	0.00223	0.00244
1590000	0.00154	0.00163	0.0017	0.00181	0.0019	0.00197	0.00191	0.00204	0.00224	0.00245
1590000	0.00155	0.00163	0.00171	0.00181	0.00191	0.00198	0.00192	0.00205	0.00226	0.00246
1270000	0.00146	0.00154	0.00165	0.00173	0.00182	0.00189	0.00187	0.00202	0.00222	0.00242
1270000	0.00146	0.00155	0.00164	0.00173	0.00183	0.00191	0.00188	0.00202	0.00223	0.00243
1270000	0.00147	0.00155	0.00163	0.00174	0.00184	0.00192	0.00189	0.00203	0.00224	0.00244
1270000	0.00148	0.00156	0.00164	0.00174	0.00184	0.00193	0.0019	0.00204	0.00225	0.00246
1010000	0.00139	0.00147	0.00158	0.00166	0.00176	0.00184	0.00185	0.00201	0.00221	0.00241
1010000	0.00139	0.00148	0.00157	0.00167	0.00177	0.00186	0.00186	0.00201	0.00222	0.00242
1010000	0.0014	0.00148	0.00156	0.00167	0.00178	0.00187	0.00187	0.00202	0.00223	0.00243
1010000	0.0014	0.00149	0.00157	0.00168	0.00178	0.00188	0.00188	0.00203	0.00224	0.00245
798000	0.00132	0.00141	0.00152	0.00161	0.00171	0.0018	0.00183	0.002	0.0022	0.0024
798000	0.00133	0.00142	0.00152	0.00161	0.00172	0.00182	0.00184	0.002	0.00221	0.00241
798000	0.00133	0.00142	0.00151	0.00162	0.00173	0.00183	0.00185	0.00201	0.00222	0.00242
798000	0.00134	0.00143	0.00151	0.00162	0.00173	0.00184	0.00186	0.00202	0.00223	0.00244
634000	0.00127	0.00136	0.00147	0.00156	0.00167	0.00177	0.00182	0.00199	0.00219	0.00239
634000	0.00127	0.00136	0.00147	0.00157	0.00168	0.00179	0.00183	0.002	0.0022	0.0024
634000	0.00128	0.00137	0.00146	0.00157	0.00169	0.0018	0.00184	0.00201	0.00221	0.00242
634000	0.00129	0.00138	0.00146	0.00158	0.00169	0.00181	0.00185	0.00202	0.00222	0.00243
504000	0.00122	0.00132	0.00143	0.00153	0.00164	0.00175	0.00181	0.00198	0.00219	0.00238
504000	0.00123	0.00132	0.00143	0.00153	0.00165	0.00176	0.00182	0.00199	0.00219	0.00239
504000	0.00123	0.00133	0.00142	0.00154	0.00166	0.00177	0.00183	0.002	0.0022	0.00241
504000	0.00124	0.00133	0.00142	0.00154	0.00166	0.00178	0.00184	0.00201	0.00222	0.00242
400000	0.00118	0.00128	0.0014	0.0015	0.00162	0.00173	0.00181	0.00197	0.00218	0.00237
400000	0.00119	0.00129	0.0014	0.0015	0.00162	0.00174	0.00181	0.00198	0.00218	0.00239
400000	0.0012	0.00129	0.00139	0.00151	0.00163	0.00175	0.00183	0.00199	0.00219	0.0024
400000	0.0012	0.0013	0.00139	0.00152	0.00164	0.00176	0.00184	0.002	0.00221	0.00242
318000	0.00116	0.00126	0.00138	0.00148	0.0016	0.00172	0.0018	0.00197	0.00217	0.00237
318000	0.00116	0.00126	0.00137	0.00148	0.00161	0.00173	0.0018	0.00198	0.00218	0.00238
318000	0.00117	0.00127	0.00136	0.00149	0.00162	0.00174	0.00182	0.00198	0.00219	0.0024
318000	0.00118	0.00127	0.00137	0.0015	0.00162	0.00174	0.00183	0.002	0.0022	0.00241
252000	0.00113	0.00124	0.00136	0.00146	0.00159	0.00171	0.00179	0.00197	0.00217	0.00237
252000	0.00114	0.00124	0.00136	0.00146	0.00159	0.00172	0.0018	0.00197	0.00218	0.00238
252000	0.00115	0.00125	0.00135	0.00147	0.0016	0.00173	0.00181	0.00198	0.00219	0.00239
252000	0.00115	0.00125	0.00135	0.00148	0.00161	0.00174	0.00182	0.00199	0.0022	0.00241
201000	0.00112	0.00122	0.00135	0.00145	0.00158	0.0017	0.00179	0.00196	0.00217	0.00237
201000	0.00112	0.00123	0.00134	0.00145	0.00158	0.00171	0.0018	0.00197	0.00217	0.00238
201000	0.00113	0.00123	0.00133	0.00146	0.00159	0.00172	0.00181	0.00198	0.00219	0.00239
201000	0.00114	0.00124	0.00134	0.00147	0.0016	0.00173	0.00182	0.00199	0.0022	0.00241
159000	0.00111	0.00121	0.00133	0.00145	0.00158	0.0017	0.00179	0.00197	0.00217	0.00237
159000	0.00111	0.00122	0.00134	0.00145	0.00158	0.00171	0.0018	0.00197	0.00218	0.00238
159000	0.00112	0.00122	0.00133	0.00146	0.00159	0.00172	0.00181	0.00198	0.00219	0.0024
159000	0.00113	0.00123	0.00134	0.00146	0.0016	0.00173	0.00182	0.00199	0.0022	0.00241
127000	0.0011	0.00121	0.00132	0.00144	0.00157	0.0017	0.00179	0.00197	0.00217	0.00237
127000	0.00111	0.00121	0.00133	0.00144	0.00158	0.00171	0.0018	0.00197	0.00218	0.00238
127000	0.00111	0.00122	0.00132	0.00145	0.00158	0.00172	0.00181	0.00198	0.00219	0.0024
127000	0.00112	0.00122	0.00134	0.00146	0.00159	0.00172	0.00182	0.00199	0.0022	0.00241
101000	0.00109	0.0012	0.00132	0.00144	0.00157	0.00169	0.00179	0.00196	0.00217	0.00237
101000	0.0011	0.00121	0.00133	0.00144	0.00157	0.0017	0.0018	0.00197	0.00218	0.00238
101000	0.00111	0.00121	0.00131	0.00145	0.00158	0.00171	0.00181	0.00198	0.00219	0.00239
101000	0.00111	0.00122	0.00133	0.00145	0.00159	0.00172	0.00182	0.00199	0.0022	0.00241
79854	0.00109	0.0012	0.00132	0.00143	0.00156	0.00169	0.00179	0.00196	0.00217	0.00237
79854	0.0011	0.0012	0.00132	0.00144	0.00157	0.0017	0.00179	0.00197	0.00217	0.00238
79854	0.0011	0.00121	0.00131	0.00144	0.00158	0.00171	0.0018	0.00198	0.00218	0.00239
79854	0.00111	0.00121	0.00133	0.00145	0.00158	0.00172	0.00181	0.00199	0.0022	0.00241
63432	0.00109	0.00119	0.00131	0.00143	0.00156	0.00169	0.00178	0.00196	0.00216	0.00236
63432	0.00109	0.0012	0.00132	0.00143	0.00156	0.0017	0.00179	0.00197	0.00217	0.00238
63432	0.0011	0.0012	0.00131	0.00144	0.00157	0.00171	0.0018	0.00198	0.00218	0.00239
63432	0.00111	0.00121	0.00133	0.00145	0.00158	0.00171	0.00181	0.00199	0.0022	0.00241
50386	0.00108	0.00119	0.00131	0.00143	0.00156	0.00169	0.00178	0.00196	0.00216	0.00236
50386	0.00109	0.0012	0.00132	0.00143	0.00156	0.00169	0.00179	0.00197	0.00217	0.00237
50386	0.0011	0.0012	0.0013	0.00144	0.00157	0.0017	0.0018	0.00197	0.00218	0.00239
50386	0.0011	0.00121	0.00132	0.00144	0.00158	0.00171	0.00181	0.00199	0.00219	0.0024
40024	0.00108	0.00119	0.00131	0.00142	0.00156	0.00168	0.00178	0.00196	0.00216	0.00236
40024	0.00109	0.00119	0.00131	0.00143	0.00156	0.00169	0.00179	0.00196	0.00217	0.00237
40024	0.00109	0.0012	0.0013	0.00143	0.00157	0.0017	0.0018	0.00197	0.00218	0.00239
40024	0.0011	0.00121	0.00132	0.00144	0.00158	0.00171	0.00181	0.00198	0.00219	0.0024
31793	0.00108	0.00119	0.0013	0.00142	0.00155	0.00168	0.00178	0.00195	0.00216	0.00236
31793	0.00108	0.00119	0.00131	0.00142	0.00155	0.00169	0.00178	0.00196	0.00217	0.00237
31793	0.00109	0.0012	0.0013	0.00143	0.00156	0.00169	0.0018	0.00197	0.00218	0.00238
31793	0.0011	0.0012	0.00132	0.00144	0.00157	0.0017	0.00181	0.00198	0.00219	0.0024
25255	0.00107	0.00118	0.0013	0.00141	0.00154	0.00167	0.00178	0.00195	0.00216	0.00236
25255	0.00108	0.00118	0.0013	0.00142	0.00155	0.00168	0.00178	0.00196	0.00216	0.00237
25255	0.00109	0.00119	0.00129	0.00142	0.00156	0.00169	0.00179	0.00197	0.00217	0.00238
25255	0.00109	0.0012	0.00131	0.00143	0.00156	0.0017	0.0018	0.00198	0.00219	0.0024
20061	0.00107	0.00118	0.00129	0.00141	0.00154	0.00167	0.00177	0.00195	0.00215	0.00235
20061	0.00107	0.00118	0.0013	0.00141	0.00154	0.00168	0.00178	0.00196	0.00216	0.00237
20061	0.00108	0.00118	0.00129	0.00142	0.00155	0.00168	0.00179	0.00197	0.00217	0.00238
20061	0.00109	0.00119	0.00131	0.00143	0.00156	0.00169	0.0018	0.00198	0.00219	0.00239
15935	0.00106	0.00117	0.00129	0.0014	0.00153	0.00166	0.00177	0.00195	0.00215	0.00235
15935	0.00107	0.00117	0.00129	0.00141	0.00154	0.00167	0.00178	0.00195	0.00216	0.00236
15935	0.00108	0.00118	0.00128	0.00141	0.00154	0.00168	0.00179	0.00196	0.00217	0.00238
15935	0.00108	0.00119	0.0013	0.00142	0.00155	0.00169	0.0018	0.00197	0.00218	0.00239
12658	0.00106	0.00116	0.00128	0.00139	0.00152	0.00165	0.00177	0.00194	0.00215	0.00235
12658	0.00106	0.00117	0.00129	0.0014	0.00153	0.00166	0.00177	0.00195	0.00216	0.00236
12658	0.00107	0.00117	0.00127	0.0014	0.00154	0.00167	0.00178	0.00196	0.00217	0.00237
12658	0.00108	0.00118	0.00129	0.00141	0.00154	0.00168	0.00179	0.00197	0.00218	0.00239
10055	0.00105	0.00116	0.00127	0.00139	0.00152	0.00165	0.00176	0.00194	0.00214	0.00234
10055	0.00106	0.00116	0.00128	0.00139	0.00152	0.00166	0.00177	0.00195	0.00215	0.00236
10055	0.00106	0.00117	0.00127	0.0014	0.00153	0.00166	0.00178	0.00196	0.00216	0.00237
10055	0.00107	0.00117	0.00129	0.0014	0.00154	0.00167	0.00179	0.00197	0.00218	0.00239
7987	0.00104	0.00115	0.00126	0.00138	0.00151	0.00164	0.00176	0.00194	0.00214	0.00234
7987	0.00105	0.00115	0.00127	0.00138	0.00151	0.00165	0.00177	0.00194	0.00215	0.00235
7987	0.00106	0.00116	0.00126	0.00139	0.00152	0.00166	0.00178	0.00195	0.00216	0.00237
7987	0.00106	0.00117	0.00128	0.0014	0.00153	0.00166	0.00179	0.00197	0.00217	0.00238
6344.4	0.00104	0.00114	0.00127	0.00137	0.0015	0.00163	0.00176	0.00194	0.00214	0.00234
6344.4	0.00104	0.00115	0.00125	0.00137	0.0015	0.00164	0.00176	0.00194	0.00215	0.00235
6344.4	0.00105	0.00115	0.00126	0.00138	0.00151	0.00165	0.00177	0.00195	0.00216	0.00236
6344.4	0.00106	0.00116	0.00126	0.00139	0.00152	0.00166	0.00178	0.00196	0.00217	0.00238
5039.7	0.00103	0.00113	0.00125	0.00136	0.00149	0.00162	0.00175	0.00193	0.00213	0.00233
5039.7	0.00104	0.00114	0.00125	0.00137	0.00149	0.00163	0.00176	0.00194	0.00214	0.00235
5039.7	0.00104	0.00114	0.00124	0.00137	0.0015	0.00164	0.00177	0.00195	0.00215	0.00236
5039.7	0.00105	0.00115	0.00126	0.00138	0.00151	0.00165	0.00178	0.00196	0.00217	0.00238
4003.2	0.00102	0.00112	0.00124	0.00135	0.00148	0.00162	0.00175	0.00193	0.00213	0.00233
4003.2	0.00103	0.00113	0.00124	0.00136	0.00149	0.00162	0.00175	0.00194	0.00214	0.00234
4003.2	0.00103	0.00113	0.00123	0.00136	0.00149	0.00163	0.00177	0.00194	0.00215	0.00236
4003.2	0.00104	0.00114	0.00125	0.00137	0.0015	0.00164	0.00178	0.00196	0.00216	0.00237
3179.9	0.00101	0.00112	0.00123	0.00134	0.00147	0.00161	0.00174	0.00193	0.00213	0.00233
3179.9	0.00102	0.00112	0.00124	0.00135	0.00148	0.00162	0.00175	0.00193	0.00214	0.00234
3179.9	0.00103	0.00113	0.00123	0.00135	0.00149	0.00162	0.00176	0.00194	0.00215	0.00235
3179.9	0.00103	0.00113	0.00124	0.00136	0.00149	0.00163	0.00177	0.00195	0.00216	0.00237
2526	0.00101	0.00111	0.00122	0.00134	0.00147	0.0016	0.00174	0.00192	0.00212	0.00232
2526	0.00101	0.00111	0.00123	0.00134	0.00147	0.00161	0.00175	0.00193	0.00213	0.00234
2526	0.00102	0.00112	0.00122	0.00135	0.00148	0.00162	0.00176	0.00194	0.00214	0.00235
2526	0.00102	0.00112	0.00124	0.00135	0.00149	0.00163	0.00177	0.00195	0.00216	0.00236
2006.5	0.000998	0.0011	0.00121	0.00133	0.00146	0.0016	0.00174	0.00192	0.00212	0.00232
2006.5	0.001	0.00111	0.00122	0.00133	0.00146	0.0016	0.00174	0.00193	0.00213	0.00233
2006.5	0.00101	0.00111	0.00121	0.00134	0.00147	0.00161	0.00175	0.00194	0.00214	0.00235
2006.5	0.00102	0.00112	0.00123	0.00135	0.00148	0.00162	0.00176	0.00195	0.00215	0.00236
1593.8	0.000991	0.00109	0.00121	0.00132	0.00145	0.00159	0.00173	0.00192	0.00212	0.00232
1593.8	0.000997	0.0011	0.00121	0.00132	0.00146	0.0016	0.00174	0.00192	0.00213	0.00233
1593.8	0.001	0.0011	0.0012	0.00133	0.00146	0.0016	0.00175	0.00193	0.00214	0.00234
1593.8	0.00101	0.00111	0.00122	0.00134	0.00147	0.00161	0.00176	0.00194	0.00215	0.00236
1266.1	0.000985	0.00109	0.0012	0.00131	0.00145	0.00159	0.00173	0.00191	0.00211	0.00231
1266.1	0.000991	0.00109	0.00121	0.00132	0.00145	0.00159	0.00174	0.00192	0.00212	0.00232
1266.1	0.000997	0.0011	0.0012	0.00132	0.00146	0.0016	0.00175	0.00193	0.00213	0.00234
1266.1	0.001	0.0011	0.00121	0.00133	0.00146	0.00161	0.00176	0.00194	0.00215	0.00235
1005.7	0.000979	0.00108	0.00119	0.00131	0.00144	0.00158	0.00173	0.00191	0.00211	0.00231
1005.7	0.000985	0.00109	0.0012	0.00131	0.00144	0.00159	0.00173	0.00192	0.00212	0.00232
1005.7	0.000991	0.00109	0.00119	0.00132	0.00145	0.00159	0.00174	0.00192	0.00213	0.00233
1005.7	0.000997	0.0011	0.00121	0.00133	0.00146	0.0016	0.00175	0.00194	0.00214	0.00235
798.86	0.000973	0.00108	0.00119	0.0013	0.00143	0.00157	0.00172	0.0019	0.00211	0.0023
798.86	0.000979	0.00108	0.00119	0.00131	0.00144	0.00158	0.00173	0.00191	0.00211	0.00231
798.86	0.000986	0.00108	0.00118	0.00131	0.00145	0.00159	0.00174	0.00192	0.00212	0.00233
798.86	0.000992	0.00109	0.0012	0.00132	0.00145	0.00159	0.00175	0.00193	0.00214	0.00234
634.57	0.000969	0.00107	0.00118	0.0013	0.00143	0.00157	0.00172	0.0019	0.0021	0.0023
634.57	0.000975	0.00107	0.00119	0.0013	0.00143	0.00158	0.00172	0.00191	0.00211	0.00231
634.57	0.000981	0.00108	0.00118	0.00131	0.00144	0.00158	0.00173	0.00192	0.00212	0.00232
634.57	0.000987	0.00109	0.0012	0.00131	0.00145	0.00159	0.00174	0.00193	0.00213	0.00234
504.07	0.000964	0.00107	0.00118	0.00129	0.00142	0.00156	0.00171	0.0019	0.00209	0.00229
504.07	0.00097	0.00107	0.00118	0.0013	0.00143	0.00157	0.00172	0.0019	0.0021	0.0023
504.07	0.000976	0.00108	0.00117	0.0013	0.00143	0.00158	0.00173	0.00191	0.00211	0.00232
504.07	0.000983	0.00108	0.00119	0.00131	0.00144	0.00158	0.00174	0.00192	0.00213	0.00233
400.4	0.00096	0.00106	0.00117	0.00129	0.00142	0.00156	0.00171	0.00189	0.00209	0.00228
400.4	0.000966	0.00107	0.00118	0.00129	0.00142	0.00156	0.00172	0.0019	0.0021	0.00229
400.4	0.000972	0.00107	0.00117	0.0013	0.00143	0.00157	0.00173	0.00191	0.00211	0.00231
400.4	0.000978	0.00108	0.00119	0.0013	0.00144	0.00158	0.00173	0.00192	0.00212	0.00232
318.06	0.000956	0.00106	0.00117	0.00128	0.00141	0.00155	0.0017	0.00188	0.00208	0.00227
318.06	0.000962	0.00106	0.00117	0.00129	0.00142	0.00156	0.00171	0.00189	0.00209	0.00229
318.06	0.000968	0.00107	0.00116	0.00129	0.00142	0.00157	0.00172	0.0019	0.0021	0.0023
318.06	0.000974	0.00107	0.00118	0.0013	0.00143	0.00157	0.00173	0.00191	0.00211	0.00231
252.65	0.000952	0.00105	0.00116	0.00128	0.00141	0.00155	0.0017	0.00188	0.00207	0.00226
252.65	0.000958	0.00106	0.00117	0.00128	0.00141	0.00155	0.0017	0.00188	0.00208	0.00228
252.65	0.000964	0.00106	0.00116	0.00129	0.00142	0.00156	0.00171	0.00189	0.00209	0.00229
252.65	0.00097	0.00107	0.00118	0.00129	0.00143	0.00157	0.00172	0.0019	0.0021	0.0023
200.69	0.000948	0.00105	0.00116	0.00127	0.0014	0.00154	0.00169	0.00187	0.00206	0.00225
200.69	0.000954	0.00105	0.00116	0.00127	0.0014	0.00155	0.0017	0.00187	0.00207	0.00226
200.69	0.00096	0.00106	0.00115	0.00128	0.00141	0.00155	0.0017	0.00188	0.00208	0.00228
200.69	0.000966	0.00106	0.00117	0.00129	0.00142	0.00156	0.00171	0.00189	0.00209	0.00229
159.42	0.000944	0.00104	0.00115	0.00127	0.00139	0.00153	0.00168	0.00186	0.00205	0.00224
159.42	0.000949	0.00105	0.00116	0.00127	0.0014	0.00154	0.00169	0.00186	0.00206	0.00225
159.42	0.000956	0.00105	0.00115	0.00128	0.0014	0.00154	0.0017	0.00187	0.00207	0.00226
159.42	0.000962	0.00106	0.00117	0.00128	0.00141	0.00155	0.00171	0.00188	0.00208	0.00228
126.63	0.000939	0.00104	0.00115	0.00126	0.00139	0.00152	0.00167	0.00185	0.00204	0.00222
126.63	0.000945	0.00104	0.00115	0.00126	0.00139	0.00153	0.00168	0.00185	0.00204	0.00224
126.63	0.000951	0.00105	0.00114	0.00127	0.0014	0.00153	0.00169	0.00186	0.00205	0.00225
126.63	0.000957	0.00105	0.00116	0.00127	0.0014	0.00154	0.0017	0.00187	0.00207	0.00226
100.59	0.000933	0.00103	0.00114	0.00125	0.00138	0.00151	0.00166	0.00183	0.00202	0.00221
100.59	0.000939	0.00104	0.00115	0.00125	0.00138	0.00152	0.00167	0.00184	0.00203	0.00222
100.59	0.000945	0.00104	0.00114	0.00126	0.00139	0.00152	0.00167	0.00185	0.00204	0.00223
100.59	0.000951	0.00105	0.00115	0.00127	0.00139	0.00153	0.00168	0.00186	0.00205	0.00224
79.902	0.000927	0.00102	0.00113	0.00124	0.00137	0.0015	0.00165	0.00182	0.002	0.00219
79.902	0.000933	0.00103	0.00114	0.00124	0.00137	0.00151	0.00165	0.00182	0.00201	0.0022
79.902	0.000939	0.00103	0.00113	0.00125	0.00138	0.00151	0.00166	0.00183	0.00202	0.00221
79.902	0.000945	0.00104	0.00114	0.00126	0.00138	0.00152	0.00167	0.00184	0.00204	0.00223
63.47	0.00092	0.00102	0.00113	0.00123	0.00135	0.00149	0.00163	0.0018	0.00199	0.00217
63.47	0.000926	0.00102	0.00112	0.00123	0.00136	0.00149	0.00164	0.00181	0.002	0.00218
63.47	0.000932	0.00103	0.00112	0.00124	0.00137	0.0015	0.00165	0.00182	0.002	0.00219
63.47	0.000938	0.00103	0.00114	0.00125	0.00137	0.00151	0.00166	0.00183	0.00202	0.0022
44.4	0.000907	0.001	0.00111	0.00121	0.00133	0.00147	0.00161	0.00177	0.00195	0.00213
44.4	0.000913	0.00101	0.00111	0.00122	0.00134	0.00147	0.00161	0.00178	0.00196	0.00215
44.4	0.000919	0.00101	0.0011	0.00122	0.00134	0.00148	0.00162	0.00179	0.00197	0.00216
44.4	0.000925	0.00102	0.00112	0.00123	0.00135	0.00148	0.00163	0.0018	0.00198	0.00217
40.049	0.000903	0.000998	0.00111	0.00121	0.00133	0.00146	0.0016	0.00177	0.00195	0.00212
40.049	0.000909	0.001	0.0011	0.00121	0.00133	0.00146	0.00161	0.00177	0.00195	0.00214
40.049	0.000915	0.00101	0.0011	0.00122	0.00134	0.00147	0.00161	0.00178	0.00196	0.00215
40.049	0.000921	0.00101	0.00111	0.00122	0.00134	0.00148	0.00162	0.00179	0.00197	0.00216
31.812	0.000893	0.000986	0.0011	0.00119	0.00131	0.00144	0.00158	0.00174	0.00192	0.0021
31.812	0.000899	0.00099	0.00109	0.0012	0.00132	0.00145	0.00159	0.00175	0.00193	0.00211
31.812	0.000905	0.000995	0.00108	0.0012	0.00132	0.00145	0.0016	0.00176	0.00194	0.00212
31.812	0.00091	0.001	0.0011	0.00121	0.00133	0.00146	0.0016	0.00177	0.00195	0.00213
25.27	0.000882	0.000974	0.00108	0.00118	0.00129	0.00142	0.00156	0.00172	0.0019	0.00207
25.27	0.000888	0.000978	0.00108	0.00118	0.0013	0.00143	0.00157	0.00173	0.00191	0.00208
25.27	0.000893	0.000983	0.00107	0.00119	0.00131	0.00143	0.00158	0.00174	0.00192	0.0021
25.27	0.000899	0.000989	0.00109	0.00119	0.00131	0.00144	0.00158	0.00175	0.00193	0.00211
20.073	0.000869	0.00096	0.00107	0.00116	0.00128	0.0014	0.00154	0.0017	0.00187	0.00205
20.073	0.000875	0.000965	0.00106	0.00117	0.00128	0.00141	0.00155	0.00171	0.00188	0.00206
20.073	0.000881	0.000969	0.00106	0.00117	0.00129	0.00142	0.00156	0.00171	0.00189	0.00207
20.073	0.000887	0.000975	0.00107	0.00118	0.00129	0.00142	0.00156	0.00172	0.0019	0.00208
15.945	0.000856	0.000946	0.00105	0.00114	0.00126	0.00139	0.00152	0.00168	0.00185	0.00202
15.945	0.000862	0.00095	0.00105	0.00115	0.00126	0.00139	0.00153	0.00168	0.00186	0.00203
15.945	0.000868	0.000955	0.00104	0.00115	0.00127	0.0014	0.00153	0.00169	0.00187	0.00204
15.945	0.000873	0.000961	0.00106	0.00116	0.00128	0.0014	0.00154	0.0017	0.00188	0.00205
12.666	0.000842	0.000931	0.00104	0.00113	0.00124	0.00136	0.0015	0.00165	0.00182	0.00199
12.666	0.000848	0.000936	0.00103	0.00113	0.00124	0.00137	0.00151	0.00166	0.00183	0.002
12.666	0.000854	0.00094	0.00102	0.00114	0.00125	0.00138	0.00151	0.00167	0.00184	0.00201
12.666	0.000859	0.000946	0.00104	0.00114	0.00126	0.00138	0.00152	0.00168	0.00185	0.00202
10.061	0.000827	0.000915	0.00102	0.00111	0.00122	0.00134	0.00148	0.00163	0.0018	0.00196
10.061	0.000834	0.00092	0.00101	0.00111	0.00123	0.00135	0.00148	0.00164	0.00181	0.00197
10.061	0.00084	0.000925	0.00101	0.00112	0.00123	0.00135	0.00149	0.00164	0.00181	0.00198
10.061	0.000845	0.000931	0.00102	0.00112	0.00124	0.00136	0.0015	0.00165	0.00182	0.00199
7.9918	0.000813	0.0009	0.001	0.00109	0.0012	0.00132	0.00145	0.00161	0.00177	0.00194
7.9918	0.000819	0.000905	0.000997	0.0011	0.00121	0.00133	0.00146	0.00161	0.00178	0.00195
7.9918	0.000825	0.00091	0.000991	0.0011	0.00121	0.00133	0.00147	0.00162	0.00179	0.00196
7.9918	0.00083	0.000915	0.00101	0.00111	0.00122	0.00134	0.00148	0.00163	0.0018	0.00197
6.3483	0.000798	0.000884	0.000986	0.00107	0.00118	0.0013	0.00143	0.00158	0.00174	0.00191
6.3483	0.000805	0.00089	0.000981	0.00108	0.00119	0.00131	0.00144	0.00159	0.00175	0.00192
6.3483	0.000811	0.000894	0.000974	0.00109	0.00119	0.00131	0.00145	0.0016	0.00176	0.00193
6.3483	0.000816	0.0009	0.000992	0.00109	0.0012	0.00132	0.00145	0.0016	0.00177	0.00194
5.0427	0.000783	0.000868	0.00097	0.00106	0.00116	0.00128	0.00141	0.00156	0.00172	0.00188
5.0427	0.00079	0.000874	0.000964	0.00106	0.00117	0.00129	0.00142	0.00157	0.00173	0.00189
5.0427	0.000796	0.000879	0.000958	0.00107	0.00118	0.00129	0.00142	0.00157	0.00173	0.00189
5.0427	0.000801	0.000885	0.000976	0.00107	0.00118	0.0013	0.00143	0.00158	0.00174	0.00191
4.0057	0.000769	0.000854	0.000955	0.00104	0.00115	0.00126	0.00139	0.00153	0.00169	0.00185
4.0057	0.000777	0.00086	0.000949	0.00105	0.00115	0.00127	0.00139	0.00154	0.0017	0.00186
4.0057	0.000783	0.000865	0.000942	0.00105	0.00116	0.00127	0.0014	0.00155	0.00171	0.00186
4.0057	0.000788	0.00087	0.00096	0.00106	0.00116	0.00128	0.00141	0.00156	0.00172	0.00188
3.1819	0.000756	0.00084	0.000939	0.00102	0.00113	0.00124	0.00137	0.00151	0.00166	0.00182
3.1819	0.000763	0.000846	0.000934	0.00103	0.00113	0.00125	0.00137	0.00152	0.00167	0.00182
3.1819	0.00077	0.000851	0.000927	0.00103	0.00114	0.00126	0.00138	0.00152	0.00168	0.00183
3.1819	0.000775	0.000857	0.000945	0.00104	0.00114	0.00126	0.00139	0.00153	0.00169	0.00184
2.5275	0.000743	0.000827	0.000925	0.00101	0.00111	0.00122	0.00134	0.00149	0.00164	0.00179
2.5275	0.000751	0.000833	0.00092	0.00101	0.00112	0.00123	0.00135	0.00149	0.00164	0.00179
2.5275	0.000757	0.000838	0.000913	0.00102	0.00112	0.00124	0.00136	0.0015	0.00165	0.0018
2.5275	0.000762	0.000843	0.000931	0.00102	0.00113	0.00124	0.00136	0.0015	0.00166	0.00181
2.0077	0.000732	0.000814	0.000911	0.000993	0.00109	0.00121	0.00132	0.00146	0.00161	0.00176
2.0077	0.000739	0.00082	0.000906	0.000999	0.0011	0.00121	0.00133	0.00146	0.00161	0.00176
2.0077	0.000745	0.000825	0.000899	0.001	0.00111	0.00122	0.00134	0.00147	0.00162	0.00177
2.0077	0.00075	0.000831	0.000917	0.00101	0.00111	0.00122	0.00134	0.00148	0.00163	0.00177
1.5948	0.000719	0.000802	0.000898	0.000977	0.00108	0.00119	0.0013	0.00143	0.00158	0.00172
1.5948	0.000727	0.000808	0.000892	0.000983	0.00108	0.00119	0.00131	0.00144	0.00158	0.00172
1.5948	0.000733	0.000812	0.000886	0.000989	0.00109	0.0012	0.00131	0.00144	0.00159	0.00173
1.5948	0.000738	0.000817	0.000903	0.000993	0.00109	0.0012	0.00132	0.00145	0.00159	0.00174
1.2668	0.000708	0.00079	0.000884	0.000963	0.00106	0.00117	0.00128	0.00141	0.00155	0.00168
1.2668	0.000716	0.000795	0.000878	0.000968	0.00107	0.00117	0.00129	0.00141	0.00155	0.00169
1.2668	0.000722	0.0008	0.000872	0.000974	0.00107	0.00118	0.00129	0.00142	0.00156	0.0017
1.2668	0.000727	0.000805	0.00089	0.000978	0.00108	0.00118	0.0013	0.00142	0.00156	0.0017
1.0063	0.000698	0.000778	0.000871	0.000949	0.00104	0.00115	0.00126	0.00138	0.00152	0.00165
1.0063	0.000705	0.000784	0.000866	0.000955	0.00105	0.00116	0.00126	0.00139	0.00152	0.00166
1.0063	0.000711	0.000789	0.000861	0.000959	0.00106	0.00116	0.00127	0.00139	0.00153	0.00166
1.0063	0.000716	0.000794	0.000876	0.000963	0.00106	0.00116	0.00128	0.0014	0.00153	0.00167

## Sheet: Fig3c
T [C]	Eps'	y-err	Sig'	y-err
24	16.3991	0.2112	0.00363	2.4e-05
26	16.4701	0.2124	0.004	4.64e-05
28	15.912	0.12402	0.00446	3.988e-05
30	14.0927	0.12053	0.00537	8.62e-06
32	5.94283	0.09285	0.01287	8.048e-06
34	1.602	0.135	0.0285	2.008e-05
36	0.644	0.1369	0.03913	5.9904e-05
38	0.51098	0.20591	0.04318	6.42e-05
40	0.46469	0.2451	0.04413	8.8e-05

## Sheet: Fig3d
											Theoretical
		K'				K''					ugel			PS
T	x-err	PS		ugel		PS	y-err	ugel	y-err		T	K'	K''	T	K'	K''
25	2.1	0.74829	0.0944	0.42684	0.09	0.000114991	0.001	0.42684	0.09		25	0.43446	0.00354	25	0.74829	0.000114991
28.019	1.3	0.73709	0.08331	0.3407	0.053	0.00018936	0.0005	0.3407	0.053		25.168	0.42697	0.00336	25.168	0.7476	0.00011962
34.08	1.1	0.7206	0.09011	0.22737	0.054	0.000297487	0.0022	0.22737	0.054		25.171	0.42684	0.00336	25.171	0.74759	0.000119702
37.003	1.3	0.71434	0.1221	0.18112	0.038	0.00033654	0.0024	0.18112	0.038		25.18	0.42646	0.00335	25.18	0.74755	0.000119948
40	2.2	0.70899	0.08911	0.15291	0.051	0.000370457	0.003	0.15291	0.051		25.181	0.42641	0.00335	25.181	0.74755	0.000119975
											25.203	0.42547	0.00332	25.203	0.74746	0.000120576
											25.203	0.42547	0.00332	25.203	0.74746	0.000120576
											25.23	0.42431	0.0033	25.23	0.74735	0.000121312
											25.234	0.42414	0.00329	25.234	0.74733	0.000121421
											25.264	0.42288	0.00326	25.264	0.74721	0.000122236
											25.273	0.4225	0.00325	25.273	0.74717	0.00012248
											25.322	0.42046	0.0032	25.322	0.74697	0.000123807
											25.378	0.41817	0.00314	25.378	0.74675	0.000125316
											25.435	0.41588	0.00309	25.435	0.74652	0.000126845
											25.504	0.41316	0.00302	25.504	0.74624	0.000128686
											25.567	0.41072	0.00296	25.567	0.74599	0.000130359
											25.635	0.40815	0.00289	25.635	0.74572	0.000132154
											25.709	0.4054	0.00282	25.709	0.74543	0.000134096
											25.779	0.40286	0.00276	25.779	0.74516	0.000135923
											25.851	0.40029	0.00269	25.851	0.74488	0.000137791
											25.923	0.39778	0.00262	25.923	0.7446	0.000139649
											25.991	0.39546	0.00256	25.991	0.74434	0.000141393
											26.062	0.39307	0.0025	26.062	0.74407	0.000143204
											26.132	0.39077	0.00244	26.132	0.7438	0.000144979
											26.205	0.38841	0.00237	26.205	0.74352	0.00014682
											26.278	0.3861	0.00231	26.278	0.74325	0.000148651
											26.347	0.38395	0.00225	26.347	0.74299	0.000150371
											26.413	0.38193	0.00219	26.413	0.74274	0.000152008
											26.483	0.37983	0.00214	26.483	0.74248	0.000153735
											26.558	0.37761	0.00207	26.558	0.7422	0.000155574
											26.626	0.37564	0.00202	26.626	0.74195	0.000157232
											26.693	0.37372	0.00196	26.693	0.74171	0.000158858
											26.766	0.37167	0.0019	26.766	0.74144	0.000160619
											26.831	0.36987	0.00185	26.831	0.74121	0.000162179
											26.9	0.36799	0.0018	26.9	0.74096	0.000163826
											26.957	0.36645	0.00175	26.957	0.74075	0.00016518
											27.021	0.36475	0.0017	27.021	0.74053	0.000166694
											27.083	0.36312	0.00165	27.083	0.74031	0.000168153
											27.15	0.36139	0.0016	27.15	0.74007	0.000169721
											27.207	0.35993	0.00156	27.207	0.73987	0.00017105
											27.275	0.35821	0.00151	27.275	0.73963	0.000172627
											27.333	0.35677	0.00146	27.333	0.73943	0.000173965
											27.401	0.35509	0.00141	27.401	0.73919	0.000175527
											27.467	0.35348	0.00136	27.467	0.73896	0.000177035
											27.535	0.35184	0.00131	27.535	0.73873	0.000178581
											27.591	0.35051	0.00127	27.591	0.73854	0.000179849
											27.659	0.34891	0.00122	27.659	0.7383	0.00018138
											27.71	0.34772	0.00118	27.71	0.73813	0.000182524
											27.775	0.34621	0.00113	27.775	0.73791	0.000183975
											27.833	0.34489	0.00109	27.833	0.73771	0.000185264
											27.896	0.34346	0.00104	27.896	0.7375	0.000186658
											27.952	0.3422	0.000995626	27.952	0.73732	0.000187891
											28.019	0.3407	0.000944929	28.019	0.73709	0.00018936
											28.085	0.33924	0.000894825	28.085	0.73687	0.0001908
											28.141	0.33802	0.000852155	28.141	0.73669	0.000192016
											28.207	0.33658	0.000801646	28.207	0.73647	0.000193442
											28.264	0.33535	0.000757802	28.264	0.73628	0.000194669
											28.325	0.33405	0.00071062	28.325	0.73609	0.000195976
											28.38	0.33288	0.000667821	28.38	0.73591	0.00019715
											28.448	0.33144	0.000614528	28.448	0.73569	0.000198594
											28.508	0.33019	0.000567121	28.508	0.73549	0.000199862
											28.577	0.32875	0.000512111	28.577	0.73527	0.000201314
											28.638	0.32749	0.000463002	28.638	0.73508	0.000202591
											28.703	0.32616	0.000410134	28.703	0.73487	0.000203946
											28.768	0.32483	0.000356667	28.768	0.73467	0.000205295
											28.828	0.32362	0.000306739	28.828	0.73448	0.000206534
											28.892	0.32233	0.000252834	28.892	0.73428	0.00020785
											28.955	0.32106	0.000199073	28.955	0.73408	0.000209139
											29.016	0.31985	0.000146316	29.016	0.73389	0.000210382
											29.078	0.31862	9.19445e-05	29.078	0.7337	0.00021164
											29.145	0.31729	3.22888e-05	29.145	0.73349	0.000212993
											29.209	0.31604	-2.56171e-05	29.209	0.7333	0.000214279
											29.279	0.31467	-9.00396e-05	29.279	0.73308	0.000215679
											29.344	0.3134	-0.000150932	29.344	0.73288	0.000216973
											29.415	0.31203	-0.000218683	29.415	0.73267	0.00021838
											29.471	0.31095	-0.000273075	29.471	0.7325	0.000219484
											29.539	0.30964	-0.000340303	29.539	0.7323	0.00022082
											29.595	0.30857	-0.000396677	29.595	0.73213	0.000221914
											29.659	0.30734	-0.000462264	29.659	0.73194	0.00022316
											29.725	0.30609	-0.000531242	29.725	0.73174	0.000224439
											29.792	0.30482	-0.000602707	29.792	0.73154	0.000225732
											29.856	0.30361	-0.000672376	29.856	0.73135	0.000226961
											29.924	0.30232	-0.00074795	29.924	0.73116	0.00022826
											29.978	0.30131	-0.000809133	29.978	0.731	0.000229288
											30.044	0.30007	-0.000885355	30.044	0.73081	0.000230539
											30.115	0.29874	-0.000969166	30.115	0.7306	0.000231878
											30.174	0.29764	-0.00104	30.174	0.73043	0.000232986
											30.239	0.29643	-0.00112	30.239	0.73024	0.000234201
											30.298	0.29533	-0.00119	30.298	0.73008	0.0002353
											30.363	0.29413	-0.00128	30.363	0.72989	0.000236505
											30.433	0.29283	-0.00137	30.433	0.72969	0.000237797
											30.496	0.29167	-0.00145	30.496	0.72951	0.000238954
											30.549	0.29069	-0.00152	30.549	0.72936	0.000239924
											30.608	0.2896	-0.00161	30.608	0.7292	0.000240999
											30.674	0.28839	-0.0017	30.674	0.72902	0.000242197
											30.733	0.2873	-0.00178	30.733	0.72885	0.000243263
											30.797	0.28613	-0.00188	30.797	0.72867	0.000244415
											30.855	0.28507	-0.00196	30.855	0.72851	0.000245455
											30.914	0.28399	-0.00205	30.914	0.72835	0.000246508
											30.978	0.28282	-0.00215	30.978	0.72818	0.000247646
											31.04	0.28168	-0.00225	31.04	0.72801	0.000248744
											31.093	0.28072	-0.00233	31.093	0.72786	0.000249679
											31.148	0.27971	-0.00242	31.148	0.72771	0.000250645
											31.206	0.27866	-0.00251	31.206	0.72756	0.000251661
											31.263	0.27762	-0.00261	31.263	0.7274	0.000252655
											31.32	0.27658	-0.0027	31.32	0.72725	0.000253645
											31.374	0.2756	-0.00279	31.374	0.72711	0.00025458
											31.43	0.27458	-0.00289	31.43	0.72696	0.000255546
											31.489	0.27351	-0.00299	31.489	0.7268	0.000256559
											31.546	0.27248	-0.00309	31.546	0.72665	0.000257535
											31.602	0.27146	-0.00319	31.602	0.7265	0.00025849
											31.662	0.27038	-0.00329	31.662	0.72635	0.000259509
											31.722	0.26929	-0.0034	31.722	0.72619	0.000260524
											31.78	0.26824	-0.00351	31.78	0.72604	0.000261502
											31.838	0.2672	-0.00361	31.838	0.72589	0.000262476
											31.896	0.26615	-0.00372	31.896	0.72574	0.000263446
											31.954	0.2651	-0.00382	31.954	0.72559	0.000264413
											32.011	0.26407	-0.00393	32.011	0.72544	0.000265359
											32.068	0.26305	-0.00403	32.068	0.7253	0.000266302
											32.125	0.26202	-0.00414	32.125	0.72515	0.000267241
											32.176	0.2611	-0.00423	32.176	0.72502	0.000268079
											32.228	0.26016	-0.00433	32.228	0.72489	0.00026893
											32.283	0.25918	-0.00443	32.283	0.72475	0.000269827
											32.339	0.25817	-0.00453	32.339	0.72461	0.000270737
											32.398	0.25711	-0.00464	32.398	0.72446	0.000271693
											32.457	0.25605	-0.00475	32.457	0.72432	0.000272645
											32.516	0.25499	-0.00485	32.516	0.72417	0.000273593
											32.575	0.25394	-0.00496	32.575	0.72402	0.000274538
											32.636	0.25284	-0.00507	32.636	0.72387	0.000275511
											32.698	0.25174	-0.00518	32.698	0.72372	0.000276496
											32.756	0.2507	-0.00529	32.756	0.72358	0.000277414
											32.811	0.24972	-0.00538	32.811	0.72344	0.000278281
											32.869	0.24868	-0.00548	32.869	0.7233	0.000279192
											32.923	0.24772	-0.00558	32.923	0.72317	0.000280038
											32.978	0.24674	-0.00567	32.978	0.72304	0.000280896
											33.036	0.24571	-0.00577	33.036	0.7229	0.000281798
											33.095	0.24466	-0.00587	33.095	0.72275	0.000282712
											33.149	0.2437	-0.00595	33.149	0.72262	0.000283546
											33.209	0.24264	-0.00605	33.209	0.72248	0.000284469
											33.27	0.24156	-0.00615	33.27	0.72234	0.000285404
											33.33	0.2405	-0.00624	33.33	0.72219	0.00028632
											33.392	0.2394	-0.00633	33.392	0.72205	0.000287263
											33.446	0.23845	-0.00642	33.446	0.72192	0.000288081
											33.504	0.23743	-0.0065	33.504	0.72178	0.000288957
											33.561	0.23643	-0.00658	33.561	0.72165	0.000289815
											33.616	0.23546	-0.00666	33.616	0.72152	0.000290639
											33.673	0.23446	-0.00674	33.673	0.72139	0.000291491
											33.736	0.23336	-0.00682	33.736	0.72124	0.000292429
											33.79	0.23241	-0.00689	33.79	0.72112	0.00029323
											33.848	0.2314	-0.00697	33.848	0.72099	0.000294088
											33.909	0.23034	-0.00704	33.909	0.72085	0.000294986
											33.964	0.22938	-0.00711	33.964	0.72072	0.000295794
											34.018	0.22844	-0.00717	34.018	0.7206	0.000296584
											34.08	0.22737	-0.00724	34.08	0.72046	0.000297487
											34.139	0.22635	-0.00731	34.139	0.72032	0.000298344
											34.198	0.22533	-0.00737	34.198	0.72019	0.000299198
											34.256	0.22433	-0.00743	34.256	0.72006	0.000300035
											34.31	0.2234	-0.00748	34.31	0.71994	0.000300811
											34.367	0.22242	-0.00754	34.367	0.71981	0.000301627
											34.427	0.2214	-0.00759	34.427	0.71968	0.000302484
											34.487	0.22037	-0.00765	34.487	0.71954	0.000303337
											34.54	0.21947	-0.00769	34.54	0.71943	0.000304088
											34.599	0.21847	-0.00774	34.599	0.7193	0.000304922
											34.662	0.2174	-0.00779	34.662	0.71916	0.000305808
											34.721	0.21641	-0.00784	34.721	0.71903	0.000306636
											34.777	0.21547	-0.00788	34.777	0.71891	0.000307418
											34.842	0.21438	-0.00793	34.842	0.71877	0.000308323
											34.904	0.21334	-0.00797	34.904	0.71863	0.000309183
											34.96	0.21241	-0.008	34.96	0.71851	0.000309957
											35.016	0.21148	-0.00804	35.016	0.71839	0.000310729
											35.075	0.2105	-0.00807	35.075	0.71826	0.000311539
											35.12	0.20976	-0.0081	35.12	0.71817	0.000312155
											35.184	0.2087	-0.00813	35.184	0.71803	0.000313028
											35.236	0.20785	-0.00816	35.236	0.71792	0.000313735
											35.299	0.20682	-0.00819	35.299	0.71779	0.000314589
											35.355	0.20591	-0.00822	35.355	0.71767	0.000315345
											35.41	0.20502	-0.00824	35.41	0.71755	0.000316086
											35.472	0.20402	-0.00827	35.472	0.71742	0.000316917
											35.532	0.20306	-0.00829	35.532	0.7173	0.000317719
											35.59	0.20213	-0.00832	35.59	0.71718	0.000318492
											35.652	0.20115	-0.00834	35.652	0.71705	0.000319315
											35.711	0.20021	-0.00836	35.711	0.71692	0.000320096
											35.769	0.1993	-0.00838	35.769	0.7168	0.00032086
											35.826	0.1984	-0.00839	35.826	0.71669	0.000321609
											35.89	0.19741	-0.00841	35.89	0.71656	0.000322447
											35.95	0.19648	-0.00843	35.95	0.71643	0.00032323
											36.004	0.19564	-0.00844	36.004	0.71632	0.000323932
											36.067	0.19468	-0.00846	36.067	0.71619	0.000324748
											36.128	0.19375	-0.00847	36.128	0.71607	0.000325536
											36.184	0.1929	-0.00848	36.184	0.71596	0.000326257
											36.246	0.19197	-0.00849	36.246	0.71583	0.000327052
											36.301	0.19114	-0.0085	36.301	0.71572	0.000327755
											36.36	0.19027	-0.00851	36.36	0.71561	0.000328507
											36.424	0.18932	-0.00852	36.424	0.71548	0.00032932
											36.482	0.18847	-0.00853	36.482	0.71536	0.000330054
											36.542	0.1876	-0.00853	36.542	0.71524	0.00033081
											36.605	0.18669	-0.00854	36.605	0.71512	0.000331602
											36.659	0.18592	-0.00855	36.659	0.71501	0.000332279
											36.719	0.18506	-0.00855	36.719	0.7149	0.000333028
											36.774	0.18429	-0.00856	36.774	0.71479	0.000333712
											36.831	0.18349	-0.00856	36.831	0.71468	0.000334419
											36.891	0.18265	-0.00856	36.891	0.71456	0.000335161
											36.95	0.18184	-0.00857	36.95	0.71445	0.000335888
											37.003	0.18112	-0.00857	37.003	0.71434	0.00033654
											37.058	0.18037	-0.00857	37.058	0.71424	0.000337213
											37.113	0.17964	-0.00857	37.113	0.71413	0.000337885
											37.171	0.17886	-0.00857	37.171	0.71402	0.000338591
											37.225	0.17815	-0.00858	37.225	0.71392	0.000339246
											37.288	0.17733	-0.00858	37.288	0.7138	0.000340008
											37.348	0.17656	-0.00858	37.348	0.71368	0.000340731
											37.409	0.17578	-0.00858	37.409	0.71357	0.000341464
											37.474	0.17496	-0.00858	37.474	0.71345	0.000342242
											37.534	0.17421	-0.00858	37.534	0.71333	0.000342958
											37.595	0.17346	-0.00857	37.595	0.71322	0.000343683
											37.657	0.1727	-0.00857	37.657	0.7131	0.000344418
											37.724	0.1719	-0.00857	37.724	0.71298	0.000345209
											37.784	0.17119	-0.00857	37.784	0.71287	0.000345915
											37.841	0.17053	-0.00857	37.841	0.71276	0.000346584
											37.903	0.16981	-0.00857	37.903	0.71265	0.000347309
											37.957	0.1692	-0.00856	37.957	0.71255	0.000347938
											38.014	0.16856	-0.00856	38.014	0.71244	0.0003486
											38.073	0.16791	-0.00856	38.073	0.71234	0.000349284
											38.128	0.16731	-0.00855	38.128	0.71224	0.000349919
											38.186	0.16668	-0.00855	38.186	0.71213	0.000350586
											38.24	0.16611	-0.00855	38.24	0.71203	0.000351206
											38.296	0.16553	-0.00855	38.296	0.71193	0.000351847
											38.352	0.16496	-0.00854	38.352	0.71183	0.000352486
											38.414	0.16434	-0.00854	38.414	0.71172	0.000353191
											38.475	0.16373	-0.00853	38.475	0.71161	0.000353882
											38.532	0.16318	-0.00853	38.532	0.71151	0.000354526
											38.589	0.16264	-0.00853	38.589	0.71141	0.000355168
											38.651	0.16206	-0.00852	38.651	0.7113	0.000355864
											38.709	0.16153	-0.00852	38.709	0.7112	0.000356513
											38.766	0.16103	-0.00851	38.766	0.7111	0.000357149
											38.816	0.16059	-0.00851	38.816	0.71101	0.000357705
											38.87	0.16013	-0.00851	38.87	0.71091	0.000358304
											38.926	0.15966	-0.0085	38.926	0.71082	0.000358924
											38.975	0.15925	-0.0085	38.975	0.71073	0.000359464
											40	0.15291	-0.00842	40	0.70899	0.000370457

## Sheet: Fig4a
	U[um s^(-1)]
T [C]	PS	ugel
25	12.2721	2.19991
25.168	12.3307	2.14334
25.171	12.3318	2.14236
25.18	12.3349	2.13941
25.181	12.3352	2.13909
25.203	12.3428	2.13193
25.203	12.3428	2.13193
25.23	12.352	2.12321
25.234	12.3534	2.12192
25.264	12.3636	2.11233
25.273	12.3666	2.10947
25.322	12.3831	2.09405
25.378	12.4018	2.0767
25.435	12.4207	2.05936
25.504	12.4432	2.03878
25.567	12.4634	2.02036
25.635	12.485	2.00089
25.709	12.5081	1.98016
25.779	12.5296	1.96098
25.851	12.5513	1.94169
25.923	12.5727	1.92281
25.991	12.5924	1.90535
26.062	12.6127	1.88751
26.132	12.6323	1.87029
26.205	12.6523	1.8527
26.278	12.6719	1.83549
26.347	12.6899	1.81956
26.413	12.7069	1.80462
26.483	12.7244	1.78907
26.558	12.7427	1.77275
26.626	12.7589	1.75825
26.693	12.7745	1.74422
26.766	12.791	1.72921
26.831	12.8053	1.71609
26.9	12.8201	1.70241
26.957	12.832	1.69127
27.021	12.8451	1.67896
27.083	12.8573	1.66721
27.15	12.8702	1.6547
27.207	12.8809	1.6442
27.275	12.8933	1.63185
27.333	12.9035	1.62145
27.401	12.9152	1.60941
27.467	12.9261	1.59787
27.535	12.937	1.58613
27.591	12.9457	1.57656
27.659	12.956	1.56505
27.71	12.9634	1.55649
27.775	12.9726	1.54567
27.833	12.9806	1.53609
27.896	12.9889	1.52576
27.952	12.9961	1.51663
28.019	13.0044	1.50576
28.085	13.0124	1.49511
28.141	13.0189	1.4861
28.207	13.0263	1.47551
28.264	13.0325	1.46639
28.325	13.039	1.45663
28.38	13.0446	1.44783
28.448	13.0514	1.43694
28.508	13.0572	1.42732
28.577	13.0637	1.41621
28.638	13.0693	1.40635
28.703	13.0752	1.39579
28.768	13.0809	1.38517
28.828	13.0861	1.37529
28.892	13.0915	1.36467
28.955	13.0968	1.35412
29.016	13.1019	1.3438
29.078	13.107	1.3332
29.145	13.1126	1.3216
29.209	13.118	1.31038
29.279	13.1238	1.29792
29.344	13.1294	1.28616
29.415	13.1356	1.27311
29.471	13.1405	1.26264
29.539	13.1467	1.24972
29.595	13.152	1.23889
29.659	13.1582	1.22631
29.725	13.1648	1.21307
29.792	13.1718	1.19936
29.856	13.1788	1.186
29.924	13.1866	1.1715
29.978	13.1931	1.15975
30.044	13.2013	1.14512
30.115	13.2108	1.12901
30.174	13.219	1.11534
30.239	13.2286	1.09996
30.298	13.2377	1.08571
30.363	13.2484	1.06968
30.433	13.2605	1.05203
30.496	13.2721	1.0358
30.549	13.2824	1.02188
30.608	13.2944	1.0061
30.674	13.3085	0.98809
30.733	13.3219	0.97168
30.797	13.3372	0.95353
30.855	13.3519	0.93678
30.914	13.3675	0.91945
30.978	13.3854	0.90032
31.04	13.4037	0.88147
31.093	13.42	0.8651
31.148	13.4378	0.84788
31.206	13.4575	0.82946
31.263	13.4777	0.81112
31.32	13.4989	0.79253
31.374	13.5198	0.77472
31.43	13.5426	0.75604
31.489	13.5676	0.73615
31.546	13.5929	0.71673
31.602	13.6188	0.69748
31.662	13.6478	0.67668
31.722	13.6781	0.65571
31.78	13.7087	0.6353
31.838	13.7406	0.61477
31.896	13.7738	0.59415
31.954	13.8084	0.57344
32.011	13.8438	0.55302
32.068	13.8806	0.53257
32.125	13.9189	0.5121
32.176	13.9543	0.49378
32.228	13.9917	0.47513
32.283	14.0327	0.45543
32.339	14.0759	0.43543
32.398	14.123	0.41445
32.457	14.172	0.39358
32.516	14.2227	0.37284
32.575	14.2753	0.35226
32.636	14.3317	0.33118
32.698	14.3911	0.30998
32.756	14.4486	0.29038
32.811	14.5049	0.27202
32.869	14.5662	0.25292
32.923	14.625	0.23538
32.978	14.6867	0.21779
33.036	14.7539	0.19956
33.095	14.8243	0.18135
33.149	14.8906	0.16501
33.209	14.9666	0.14722
33.27	15.0461	0.12957
33.33	15.1268	0.11262
33.392	15.2126	0.09558
33.446	15.2895	0.08113
33.504	15.3743	0.06602
33.561	15.4599	0.0516
33.616	15.5446	0.03809
33.673	15.6346	0.02453
33.736	15.7367	0.01005
33.79	15.8265	-0.00192
33.848	15.9252	-0.01433
33.909	16.0316	-0.02688
33.964	16.1299	-0.03775
34.018	16.2284	-0.04802
34.08	16.3442	-0.05931
34.139	16.457	-0.06955
34.198	16.5722	-0.07933
34.256	16.688	-0.08847
34.31	16.7979	-0.09658
34.367	16.9162	-0.10473
34.427	17.0432	-0.11284
34.487	17.1727	-0.12049
34.54	17.2892	-0.12687
34.599	17.4212	-0.13357
34.662	17.5647	-0.14026
34.721	17.7016	-0.1461
34.777	17.8335	-0.15128
34.842	17.9893	-0.15685
34.904	18.1404	-0.16174
34.96	18.2788	-0.16581
35.016	18.4192	-0.16957
35.075	18.569	-0.1732
35.12	18.6846	-0.17575
35.184	18.8509	-0.17906
35.236	18.9876	-0.18149
35.299	19.155	-0.18413
35.355	19.3054	-0.18621
35.41	19.4545	-0.18802
35.472	19.624	-0.18981
35.532	19.7895	-0.19128
35.59	19.9507	-0.19248
35.652	20.1242	-0.19354
35.711	20.2903	-0.19434
35.769	20.4544	-0.19494
35.826	20.6164	-0.19537
35.89	20.799	-0.19566
35.95	20.9706	-0.19578
36.004	21.1253	-0.19576
36.067	21.306	-0.1956
36.128	21.4809	-0.19532
36.184	21.6413	-0.19495
36.246	21.8186	-0.19445
36.301	21.9754	-0.19392
36.36	22.143	-0.19328
36.424	22.3239	-0.1925
36.482	22.4867	-0.19174
36.542	22.654	-0.19089
36.605	22.8281	-0.18996
36.659	22.976	-0.18913
36.719	23.1385	-0.18817
36.774	23.2859	-0.18728
36.831	23.4367	-0.18634
36.891	23.5932	-0.18535
36.95	23.7447	-0.18436
37.003	23.8785	-0.18348
37.058	24.0151	-0.18258
37.113	24.1493	-0.18169
37.171	24.2879	-0.18076
37.225	24.4142	-0.17992
37.288	24.558	-0.17897
37.348	24.6913	-0.1781
37.409	24.823	-0.17725
37.474	24.9589	-0.17639
37.534	25.0801	-0.17564
37.595	25.1991	-0.17493
37.657	25.3156	-0.17426
37.724	25.4362	-0.1736
37.784	25.5394	-0.17307
37.841	25.6332	-0.17262
37.903	25.7304	-0.1722
37.957	25.811	-0.17188
38.014	25.8919	-0.1716
38.073	25.9709	-0.17137
38.128	26.0404	-0.17122
38.186	26.1092	-0.17112
38.24	26.169	-0.17108
38.296	26.2269	-0.1711
38.352	26.2805	-0.17118
38.414	26.3348	-0.17134
38.475	26.3831	-0.17156
38.532	26.4236	-0.17184
38.589	26.4598	-0.17219
38.651	26.4943	-0.17263
38.709	26.5219	-0.17311
38.766	26.5448	-0.17365
38.816	26.5615	-0.17417
38.87	26.5759	-0.17478
38.926	26.5871	-0.17548
38.975	26.5938	-0.17613
40	26.1995	-0.19804

## Sheet: Fig4b
EXP				Theory
T [C]	x-err	v[um s^(-1)]]	y-err	T [C]	v[um s^(-1)]]
25	2.1	4.64241	1.23884	25	4.48501
28	1.3	3.37912	1.13587	25.168	4.33443
35	1.1	-1.91719	1.721	25.171	4.33181
37	1.3	-2.09991	1.51314	25.18	4.32398
40	2.2	-2.04291	1.45508	25.181	4.32311
				25.203	4.30406
				25.203	4.30406
				25.23	4.28086
				25.234	4.27744
				25.264	4.25193
				25.273	4.24433
				25.322	4.2033
				25.378	4.15718
				25.435	4.11107
				25.504	4.05635
				25.567	4.00741
				25.635	3.95566
				25.709	3.90057
				25.779	3.84961
				25.851	3.79832
				25.923	3.74815
				25.991	3.70177
				26.062	3.65434
				26.132	3.60856
				26.205	3.56182
				26.278	3.51607
				26.347	3.47371
				26.413	3.43397
				26.483	3.39263
				26.558	3.34923
				26.626	3.31066
				26.693	3.27334
				26.766	3.23344
				26.831	3.19855
				26.9	3.16215
				26.957	3.13255
				27.021	3.09982
				27.083	3.06859
				27.15	3.03535
				27.207	3.00747
				27.275	2.97468
				27.333	2.94709
				27.401	2.91517
				27.467	2.8846
				27.535	2.85351
				27.591	2.8282
				27.659	2.7978
				27.71	2.77522
				27.775	2.74671
				27.833	2.7215
				27.896	2.69435
				27.952	2.67039
				28.019	2.64194
				28.085	2.61411
				28.141	2.59063
				28.207	2.5631
				28.264	2.53942
				28.325	2.51417
				28.38	2.49146
				28.448	2.46344
				28.508	2.43875
				28.577	2.41037
				28.638	2.38527
				28.703	2.35848
				28.768	2.33162
				28.828	2.30676
				28.892	2.28012
				28.955	2.25378
				29.016	2.22812
				29.078	2.20188
				29.145	2.1733
				29.209	2.14576
				29.279	2.11534
				29.344	2.08679
				29.415	2.05524
				29.471	2.03007
				29.539	1.99912
				29.595	1.97331
				29.659	1.94343
				29.725	1.91216
				29.792	1.87993
				29.856	1.84864
				29.924	1.81485
				29.978	1.78759
				30.044	1.75375
				30.115	1.71667
				30.174	1.68531
				30.239	1.65017
				30.298	1.61771
				30.363	1.58133
				30.433	1.5414
				30.496	1.50478
				30.549	1.47346
				30.608	1.43805
				30.674	1.39774
				30.733	1.36107
				30.797	1.32061
				30.855	1.28334
				30.914	1.24483
				30.978	1.20238
				31.04	1.16059
				31.093	1.12434
				31.148	1.08623
				31.206	1.0455
				31.263	1.00493
				31.32	0.96385
				31.374	0.92447
				31.43	0.88316
				31.489	0.83914
				31.546	0.79615
				31.602	0.75348
				31.662	0.70733
				31.722	0.66074
				31.78	0.61531
				31.838	0.56953
				31.896	0.52343
				31.954	0.47703
				32.011	0.43118
				32.068	0.3851
				32.125	0.33884
				32.176	0.29731
				32.228	0.25486
				32.283	0.20988
				32.339	0.16402
				32.398	0.11568
				32.457	0.06735
				32.516	0.01907
				32.575	-0.02912
				32.636	-0.0788
				32.698	-0.12911
				32.756	-0.17596
				32.811	-0.22016
				32.869	-0.2665
				32.923	-0.30936
				32.978	-0.3527
				33.036	-0.39805
				33.095	-0.44375
				33.149	-0.48518
				33.209	-0.53073
				33.27	-0.5765
				33.33	-0.62094
				33.392	-0.66624
				33.446	-0.70516
				33.504	-0.74638
				33.561	-0.78628
				33.616	-0.82419
				33.673	-0.86286
				33.736	-0.90484
				33.79	-0.94017
				33.848	-0.97745
				33.909	-1.01589
				33.964	-1.04986
				34.018	-1.08257
				34.08	-1.11934
				34.139	-1.15355
				34.198	-1.18699
				34.256	-1.2191
				34.31	-1.24833
				34.367	-1.27847
				34.427	-1.30942
				34.487	-1.33958
				34.54	-1.36555
				34.599	-1.39374
				34.662	-1.42301
				34.721	-1.44964
				34.777	-1.47423
				34.842	-1.50193
				34.904	-1.52754
				34.96	-1.54999
				35.016	-1.5718
				35.075	-1.5941
				35.12	-1.61064
				35.184	-1.63349
				35.236	-1.65149
				35.299	-1.6726
				35.355	-1.69076
				35.41	-1.70804
				35.472	-1.72688
				35.532	-1.74448
				35.59	-1.76091
				35.652	-1.77786
				35.711	-1.79342
				35.769	-1.80818
				35.826	-1.82218
				35.89	-1.83733
				35.95	-1.85099
				36.004	-1.86285
				36.067	-1.87619
				36.128	-1.8886
				36.184	-1.89957
				36.246	-1.91126
				36.301	-1.92125
				36.36	-1.93157
				36.424	-1.94233
				36.482	-1.95169
				36.542	-1.96102
				36.605	-1.97042
				36.659	-1.97818
				36.719	-1.98648
				36.774	-1.99382
				36.831	-2.00115
				36.891	-2.00859
				36.95	-2.01564
				37.003	-2.02175
				37.058	-2.02789
				37.113	-2.03383
				37.171	-2.03989
				37.225	-2.04535
				37.288	-2.05152
				37.348	-2.0572
				37.409	-2.06279
				37.474	-2.06857
				37.534	-2.07375
				37.595	-2.07887
				37.657	-2.08394
				37.724	-2.08928
				37.784	-2.09395
				37.841	-2.09829
				37.903	-2.10293
				37.957	-2.10691
				38.014	-2.11104
				38.073	-2.11526
				38.128	-2.11915
				38.186	-2.1232
				38.24	-2.12694
				38.296	-2.13079
				38.352	-2.13462
				38.414	-2.13883
				38.475	-2.14295
				38.532	-2.14679
				38.589	-2.15062
				38.651	-2.15477
				38.709	-2.15866
				38.766	-2.16247
				38.816	-2.16582
				38.87	-2.16943
				38.926	-2.17319
				38.975	-2.17647
				40	-2.24454
					-1.89194
					-1.89574

## Sheet: Fig4c
T [C]	RPS/Rugel	v[um s^(-1)]]
20	0.00236	0.17765
20	0.05008	3.5161
20	0.09779	6.4131
20	0.1455	8.9129
20	0.19321	11.056
20	0.24093	12.879
20	0.28864	14.417
20	0.33635	15.7
20	0.38406	16.756
20	0.43178	17.611
20	0.47949	18.287
20	0.5272	18.807
20	0.57491	19.189
20	0.62263	19.449
20	0.67034	19.603
20	0.71805	19.665
20	0.76576	19.647
20	0.81348	19.559
20	0.86119	19.412
20	0.9089	19.215
20	0.95661	18.974
20	1.0043	18.696
20	1.052	18.389
20	1.0997	18.056
20	1.1475	17.703
20	1.1952	17.334
20	1.2429	16.952
20	1.2906	16.561
20	1.3383	16.164
20	1.386	15.762
20	1.4337	15.358
20	1.4814	14.954
20	1.5292	14.551
20	1.5769	14.151
20	1.6246	13.755
20	1.6723	13.363
20	1.72	12.977
20	1.7677	12.597
20	1.8154	12.224
20	1.8631	11.858
20	1.9109	11.5
20	1.9586	11.149
20	2.0063	10.807
20	2.054	10.473
20	2.1017	10.147
20	2.1494	9.8301
20	2.1971	9.5212
20	2.2448	9.2207
20	2.2926	8.9284
20	2.3403	8.6444
20	2.388	8.3686
20	2.4357	8.1007
20	2.4834	7.8408
20	2.5311	7.5885
20	2.5788	7.3439
20	2.6265	7.1067
20	2.6743	6.8767
20	2.722	6.6538
20	2.7697	6.4378
20	2.8174	6.2286
20	2.8651	6.0259
20	2.9128	5.8295
20	2.9605	5.6394
20	3.0082	5.4552
20	3.056	5.2769
20	3.1037	5.1042
20	3.1514	4.937
20	3.1991	4.7752
20	3.2468	4.6185
20	3.2945	4.4668
20	3.3422	4.3199
20	3.3899	4.1777
20	3.4377	4.0401
20	3.4854	3.9068
20	3.5331	3.7778
20	3.5808	3.6528
20	3.6285	3.5319
20	3.6762	3.4148
20	3.7239	3.3013
20	3.7716	3.1915
20	3.8194	3.0852
20	3.8671	2.9822
20	3.9148	2.8824
20	3.9625	2.7858
20	4.0102	2.6922
20	4.0579	2.6015
20	4.1056	2.5137
20	4.1533	2.4286
20	4.2011	2.3462
20	4.2488	2.2663
20	4.2965	2.1888
20	4.3442	2.1138
20	4.3919	2.0411
20	4.4396	1.9706
20	4.4873	1.9022
20	4.535	1.836
20	4.5828	1.7718
20	4.6305	1.7095
20	4.6782	1.6491
20	4.7259	1.5905
20.151	0.00236	0.17622
20.151	0.05008	3.4874
20.151	0.09779	6.3599
20.151	0.1455	8.8377
20.151	0.19321	10.961
20.151	0.24093	12.767
20.151	0.28864	14.29
20.151	0.33635	15.559
20.151	0.38406	16.603
20.151	0.43178	17.448
20.151	0.47949	18.116
20.151	0.5272	18.629
20.151	0.57491	19.004
20.151	0.62263	19.259
20.151	0.67034	19.41
20.151	0.71805	19.468
20.151	0.76576	19.448
20.151	0.81348	19.359
20.151	0.86119	19.211
20.151	0.9089	19.013
20.151	0.95661	18.772
20.151	1.0043	18.495
20.151	1.052	18.189
20.151	1.0997	17.857
20.151	1.1475	17.506
20.151	1.1952	17.139
20.151	1.2429	16.76
20.151	1.2906	16.371
20.151	1.3383	15.976
20.151	1.386	15.577
20.151	1.4337	15.177
20.151	1.4814	14.776
20.151	1.5292	14.376
20.151	1.5769	13.979
20.151	1.6246	13.586
20.151	1.6723	13.197
20.151	1.72	12.815
20.151	1.7677	12.438
20.151	1.8154	12.068
20.151	1.8631	11.706
20.151	1.9109	11.351
20.151	1.9586	11.004
20.151	2.0063	10.665
20.151	2.054	10.334
20.151	2.1017	10.011
20.151	2.1494	9.6973
20.151	2.1971	9.3915
20.151	2.2448	9.094
20.151	2.2926	8.8047
20.151	2.3403	8.5237
20.151	2.388	8.2507
20.151	2.4357	7.9857
20.151	2.4834	7.7285
20.151	2.5311	7.479
20.151	2.5788	7.237
20.151	2.6265	7.0024
20.151	2.6743	6.7749
20.151	2.722	6.5545
20.151	2.7697	6.341
20.151	2.8174	6.1341
20.151	2.8651	5.9337
20.151	2.9128	5.7396
20.151	2.9605	5.5516
20.151	3.0082	5.3696
20.151	3.056	5.1934
20.151	3.1037	5.0228
20.151	3.1514	4.8576
20.151	3.1991	4.6976
20.151	3.2468	4.5428
20.151	3.2945	4.393
20.151	3.3422	4.2479
20.151	3.3899	4.1074
20.151	3.4377	3.9715
20.151	3.4854	3.8398
20.151	3.5331	3.7124
20.151	3.5808	3.589
20.151	3.6285	3.4696
20.151	3.6762	3.354
20.151	3.7239	3.242
20.151	3.7716	3.1336
20.151	3.8194	3.0286
20.151	3.8671	2.9269
20.151	3.9148	2.8285
20.151	3.9625	2.7331
20.151	4.0102	2.6408
20.151	4.0579	2.5513
20.151	4.1056	2.4646
20.151	4.1533	2.3807
20.151	4.2011	2.2993
20.151	4.2488	2.2205
20.151	4.2965	2.1441
20.151	4.3442	2.0701
20.151	4.3919	1.9983
20.151	4.4396	1.9288
20.151	4.4873	1.8614
20.151	4.535	1.7961
20.151	4.5828	1.7327
20.151	4.6305	1.6713
20.151	4.6782	1.6117
20.151	4.7259	1.554
20.302	0.00236	0.17477
20.302	0.05008	3.4583
20.302	0.09779	6.306
20.302	0.1455	8.7617
20.302	0.19321	10.865
20.302	0.24093	12.654
20.302	0.28864	14.161
20.302	0.33635	15.417
20.302	0.38406	16.449
20.302	0.43178	17.284
20.302	0.47949	17.944
20.302	0.5272	18.449
20.302	0.57491	18.818
20.302	0.62263	19.068
20.302	0.67034	19.215
20.302	0.71805	19.27
20.302	0.76576	19.247
20.302	0.81348	19.157
20.302	0.86119	19.008
20.302	0.9089	18.809
20.302	0.95661	18.569
20.302	1.0043	18.293
20.302	1.052	17.987
20.302	1.0997	17.658
20.302	1.1475	17.308
20.302	1.1952	16.943
20.302	1.2429	16.566
20.302	1.2906	16.18
20.302	1.3383	15.788
20.302	1.386	15.392
20.302	1.4337	14.994
20.302	1.4814	14.596
20.302	1.5292	14.2
20.302	1.5769	13.806
20.302	1.6246	13.416
20.302	1.6723	13.031
20.302	1.72	12.652
20.302	1.7677	12.279
20.302	1.8154	11.912
20.302	1.8631	11.553
20.302	1.9109	11.202
20.302	1.9586	10.858
20.302	2.0063	10.522
20.302	2.054	10.195
20.302	2.1017	9.8752
20.302	2.1494	9.5642
20.302	2.1971	9.2615
20.302	2.2448	8.9671
20.302	2.2926	8.6809
20.302	2.3403	8.4028
20.302	2.388	8.1327
20.302	2.4357	7.8705
20.302	2.4834	7.6161
20.302	2.5311	7.3693
20.302	2.5788	7.13
20.302	2.6265	6.898
20.302	2.6743	6.6731
20.302	2.722	6.4552
20.302	2.7697	6.2441
20.302	2.8174	6.0396
20.302	2.8651	5.8415
20.302	2.9128	5.6496
20.302	2.9605	5.4639
20.302	3.0082	5.284
20.302	3.056	5.1099
20.302	3.1037	4.9413
20.302	3.1514	4.7781
20.302	3.1991	4.6201
20.302	3.2468	4.4672
20.302	3.2945	4.3192
20.302	3.3422	4.1759
20.302	3.3899	4.0372
20.302	3.4377	3.9029
20.302	3.4854	3.7729
20.302	3.5331	3.6471
20.302	3.5808	3.5253
20.302	3.6285	3.4074
20.302	3.6762	3.2933
20.302	3.7239	3.1827
20.302	3.7716	3.0757
20.302	3.8194	2.9721
20.302	3.8671	2.8718
20.302	3.9148	2.7746
20.302	3.9625	2.6805
20.302	4.0102	2.5894
20.302	4.0579	2.5011
20.302	4.1056	2.4156
20.302	4.1533	2.3328
20.302	4.2011	2.2525
20.302	4.2488	2.1748
20.302	4.2965	2.0994
20.302	4.3442	2.0264
20.302	4.3919	1.9557
20.302	4.4396	1.8871
20.302	4.4873	1.8206
20.302	4.535	1.7562
20.302	4.5828	1.6938
20.302	4.6305	1.6332
20.302	4.6782	1.5745
20.302	4.7259	1.5176
20.452	0.00236	0.17331
20.452	0.05008	3.4289
20.452	0.09779	6.2516
20.452	0.1455	8.6849
20.452	0.19321	10.769
20.452	0.24093	12.54
20.452	0.28864	14.031
20.452	0.33635	15.273
20.452	0.38406	16.294
20.452	0.43178	17.119
20.452	0.47949	17.77
20.452	0.5272	18.267
20.452	0.57491	18.631
20.452	0.62263	18.876
20.452	0.67034	19.018
20.452	0.71805	19.071
20.452	0.76576	19.046
20.452	0.81348	18.953
20.452	0.86119	18.804
20.452	0.9089	18.605
20.452	0.95661	18.365
20.452	1.0043	18.09
20.452	1.052	17.785
20.452	1.0997	17.457
20.452	1.1475	17.11
20.452	1.1952	16.747
20.452	1.2429	16.372
20.452	1.2906	15.989
20.452	1.3383	15.599
20.452	1.386	15.206
20.452	1.4337	14.811
20.452	1.4814	14.417
20.452	1.5292	14.023
20.452	1.5769	13.633
20.452	1.6246	13.246
20.452	1.6723	12.865
20.452	1.72	12.489
20.452	1.7677	12.119
20.452	1.8154	11.756
20.452	1.8631	11.4
20.452	1.9109	11.052
20.452	1.9586	10.712
20.452	2.0063	10.379
20.452	2.054	10.055
20.452	2.1017	9.7388
20.452	2.1494	9.4309
20.452	2.1971	9.1314
20.452	2.2448	8.84
20.452	2.2926	8.5568
20.452	2.3403	8.2817
20.452	2.388	8.0145
20.452	2.4357	7.7552
20.452	2.4834	7.5036
20.452	2.5311	7.2596
20.452	2.5788	7.0229
20.452	2.6265	6.7936
20.452	2.6743	6.5712
20.452	2.722	6.3558
20.452	2.7697	6.1472
20.452	2.8174	5.945
20.452	2.8651	5.7493
20.452	2.9128	5.5597
20.452	2.9605	5.3762
20.452	3.0082	5.1984
20.452	3.056	5.0264
20.452	3.1037	4.8599
20.452	3.1514	4.6987
20.452	3.1991	4.5426
20.452	3.2468	4.3916
20.452	3.2945	4.2454
20.452	3.3422	4.1039
20.452	3.3899	3.967
20.452	3.4377	3.8344
20.452	3.4854	3.7061
20.452	3.5331	3.5819
20.452	3.5808	3.4617
20.452	3.6285	3.3453
20.452	3.6762	3.2326
20.452	3.7239	3.1235
20.452	3.7716	3.0179
20.452	3.8194	2.9157
20.452	3.8671	2.8167
20.452	3.9148	2.7208
20.452	3.9625	2.628
20.452	4.0102	2.5381
20.452	4.0579	2.451
20.452	4.1056	2.3667
20.452	4.1533	2.285
20.452	4.2011	2.2058
20.452	4.2488	2.1291
20.452	4.2965	2.0548
20.452	4.3442	1.9828
20.452	4.3919	1.9131
20.452	4.4396	1.8455
20.452	4.4873	1.78
20.452	4.535	1.7164
20.452	4.5828	1.6549
20.452	4.6305	1.5952
20.452	4.6782	1.5373
20.452	4.7259	1.4812
20.603	0.00236	0.17183
20.603	0.05008	3.3991
20.603	0.09779	6.1965
20.603	0.1455	8.6072
20.603	0.19321	10.671
20.603	0.24093	12.424
20.603	0.28864	13.9
20.603	0.33635	15.129
20.603	0.38406	16.138
20.603	0.43178	16.952
20.603	0.47949	17.594
20.603	0.5272	18.084
20.603	0.57491	18.442
20.603	0.62263	18.682
20.603	0.67034	18.82
20.603	0.71805	18.87
20.603	0.76576	18.842
20.603	0.81348	18.749
20.603	0.86119	18.598
20.603	0.9089	18.399
20.603	0.95661	18.159
20.603	1.0043	17.885
20.603	1.052	17.582
20.603	1.0997	17.255
20.603	1.1475	16.91
20.603	1.1952	16.549
20.603	1.2429	16.177
20.603	1.2906	15.796
20.603	1.3383	15.41
20.603	1.386	15.019
20.603	1.4337	14.628
20.603	1.4814	14.236
20.603	1.5292	13.846
20.603	1.5769	13.459
20.603	1.6246	13.076
20.603	1.6723	12.698
20.603	1.72	12.325
20.603	1.7677	11.959
20.603	1.8154	11.599
20.603	1.8631	11.247
20.603	1.9109	10.902
20.603	1.9586	10.565
20.603	2.0063	10.236
20.603	2.054	9.9149
20.603	2.1017	9.6021
20.603	2.1494	9.2974
20.603	2.1971	9.001
20.603	2.2448	8.7128
20.603	2.2926	8.4326
20.603	2.3403	8.1605
20.603	2.388	7.8963
20.603	2.4357	7.6398
20.603	2.4834	7.391
20.603	2.5311	7.1498
20.603	2.5788	6.9158
20.603	2.6265	6.6891
20.603	2.6743	6.4693
20.603	2.722	6.2564
20.603	2.7697	6.0502
20.603	2.8174	5.8505
20.603	2.8651	5.657
20.603	2.9128	5.4697
20.603	2.9605	5.2884
20.603	3.0082	5.1129
20.603	3.056	4.943
20.603	3.1037	4.7785
20.603	3.1514	4.6193
20.603	3.1991	4.4652
20.603	3.2468	4.3161
20.603	3.2945	4.1717
20.603	3.3422	4.032
20.603	3.3899	3.8968
20.603	3.4377	3.766
20.603	3.4854	3.6393
20.603	3.5331	3.5167
20.603	3.5808	3.3981
20.603	3.6285	3.2832
20.603	3.6762	3.172
20.603	3.7239	3.0644
20.603	3.7716	2.9602
20.603	3.8194	2.8593
20.603	3.8671	2.7617
20.603	3.9148	2.6671
20.603	3.9625	2.5755
20.603	4.0102	2.4869
20.603	4.0579	2.401
20.603	4.1056	2.3178
20.603	4.1533	2.2372
20.603	4.2011	2.1592
20.603	4.2488	2.0836
20.603	4.2965	2.0103
20.603	4.3442	1.9394
20.603	4.3919	1.8706
20.603	4.4396	1.8039
20.603	4.4873	1.7394
20.603	4.535	1.6768
20.603	4.5828	1.6161
20.603	4.6305	1.5573
20.603	4.6782	1.5002
20.603	4.7259	1.4449
20.754	0.00236	0.17033
20.754	0.05008	3.369
20.754	0.09779	6.1408
20.754	0.1455	8.5286
20.754	0.19321	10.572
20.754	0.24093	12.307
20.754	0.28864	13.767
20.754	0.33635	14.982
20.754	0.38406	15.979
20.754	0.43178	16.783
20.754	0.47949	17.417
20.754	0.5272	17.9
20.754	0.57491	18.251
20.754	0.62263	18.486
20.754	0.67034	18.621
20.754	0.71805	18.667
20.754	0.76576	18.638
20.754	0.81348	18.543
20.754	0.86119	18.391
20.754	0.9089	18.192
20.754	0.95661	17.953
20.754	1.0043	17.679
20.754	1.052	17.378
20.754	1.0997	17.053
20.754	1.1475	16.709
20.754	1.1952	16.351
20.754	1.2429	15.981
20.754	1.2906	15.603
20.754	1.3383	15.219
20.754	1.386	14.832
20.754	1.4337	14.443
20.754	1.4814	14.055
20.754	1.5292	13.668
20.754	1.5769	13.285
20.754	1.6246	12.905
20.754	1.6723	12.53
20.754	1.72	12.161
20.754	1.7677	11.798
20.754	1.8154	11.442
20.754	1.8631	11.093
20.754	1.9109	10.752
20.754	1.9586	10.418
20.754	2.0063	10.092
20.754	2.054	9.7747
20.754	2.1017	9.4651
20.754	2.1494	9.1637
20.754	2.1971	8.8705
20.754	2.2448	8.5853
20.754	2.2926	8.3083
20.754	2.3403	8.0391
20.754	2.388	7.7779
20.754	2.4357	7.5243
20.754	2.4834	7.2784
20.754	2.5311	7.0399
20.754	2.5788	6.8086
20.754	2.6265	6.5845
20.754	2.6743	6.3674
20.754	2.722	6.157
20.754	2.7697	5.9532
20.754	2.8174	5.7559
20.754	2.8651	5.5648
20.754	2.9128	5.3798
20.754	2.9605	5.2007
20.754	3.0082	5.0273
20.754	3.056	4.8595
20.754	3.1037	4.6971
20.754	3.1514	4.5399
20.754	3.1991	4.3878
20.754	3.2468	4.2406
20.754	3.2945	4.0981
20.754	3.3422	3.9602
20.754	3.3899	3.8267
20.754	3.4377	3.6976
20.754	3.4854	3.5726
20.754	3.5331	3.4516
20.754	3.5808	3.3345
20.754	3.6285	3.2212
20.754	3.6762	3.1115
20.754	3.7239	3.0053
20.754	3.7716	2.9026
20.754	3.8194	2.8031
20.754	3.8671	2.7067
20.754	3.9148	2.6135
20.754	3.9625	2.5232
20.754	4.0102	2.4357
20.754	4.0579	2.351
20.754	4.1056	2.269
20.754	4.1533	2.1896
20.754	4.2011	2.1126
20.754	4.2488	2.0381
20.754	4.2965	1.9659
20.754	4.3442	1.896
20.754	4.3919	1.8282
20.754	4.4396	1.7625
20.754	4.4873	1.6988
20.754	4.535	1.6372
20.754	4.5828	1.5774
20.754	4.6305	1.5194
20.754	4.6782	1.4632
20.754	4.7259	1.4088
20.905	0.00236	0.16881
20.905	0.05008	3.3386
20.905	0.09779	6.0844
20.905	0.1455	8.4492
20.905	0.19321	10.472
20.905	0.24093	12.189
20.905	0.28864	13.634
20.905	0.33635	14.835
20.905	0.38406	15.82
20.905	0.43178	16.614
20.905	0.47949	17.238
20.905	0.5272	17.714
20.905	0.57491	18.059
20.905	0.62263	18.289
20.905	0.67034	18.42
20.905	0.71805	18.463
20.905	0.76576	18.432
20.905	0.81348	18.335
20.905	0.86119	18.183
20.905	0.9089	17.984
20.905	0.95661	17.745
20.905	1.0043	17.472
20.905	1.052	17.172
20.905	1.0997	16.849
20.905	1.1475	16.507
20.905	1.1952	16.151
20.905	1.2429	15.784
20.905	1.2906	15.409
20.905	1.3383	15.028
20.905	1.386	14.644
20.905	1.4337	14.258
20.905	1.4814	13.873
20.905	1.5292	13.49
20.905	1.5769	13.11
20.905	1.6246	12.733
20.905	1.6723	12.362
20.905	1.72	11.996
20.905	1.7677	11.637
20.905	1.8154	11.284
20.905	1.8631	10.939
20.905	1.9109	10.601
20.905	1.9586	10.271
20.905	2.0063	9.9485
20.905	2.054	9.6342
20.905	2.1017	9.3279
20.905	2.1494	9.0298
20.905	2.1971	8.7397
20.905	2.2448	8.4578
20.905	2.2926	8.1838
20.905	2.3403	7.9177
20.905	2.388	7.6594
20.905	2.4357	7.4087
20.905	2.4834	7.1656
20.905	2.5311	6.9299
20.905	2.5788	6.7014
20.905	2.6265	6.4799
20.905	2.6743	6.2654
20.905	2.722	6.0575
20.905	2.7697	5.8562
20.905	2.8174	5.6613
20.905	2.8651	5.4726
20.905	2.9128	5.2899
20.905	2.9605	5.113
20.905	3.0082	4.9418
20.905	3.056	4.7761
20.905	3.1037	4.6158
20.905	3.1514	4.4606
20.905	3.1991	4.3104
20.905	3.2468	4.1651
20.905	3.2945	4.0245
20.905	3.3422	3.8884
20.905	3.3899	3.7567
20.905	3.4377	3.6293
20.905	3.4854	3.5059
20.905	3.5331	3.3866
20.905	3.5808	3.2711
20.905	3.6285	3.1593
20.905	3.6762	3.0511
20.905	3.7239	2.9464
20.905	3.7716	2.845
20.905	3.8194	2.7469
20.905	3.8671	2.6519
20.905	3.9148	2.5599
20.905	3.9625	2.4709
20.905	4.0102	2.3847
20.905	4.0579	2.3012
20.905	4.1056	2.2203
20.905	4.1533	2.142
20.905	4.2011	2.0662
20.905	4.2488	1.9927
20.905	4.2965	1.9216
20.905	4.3442	1.8526
20.905	4.3919	1.7858
20.905	4.4396	1.7211
20.905	4.4873	1.6584
20.905	4.535	1.5976
20.905	4.5828	1.5387
20.905	4.6305	1.4817
20.905	4.6782	1.4263
20.905	4.7259	1.3727
21.055	0.00236	0.16728
21.055	0.05008	3.3078
21.055	0.09779	6.0274
21.055	0.1455	8.3689
21.055	0.19321	10.371
21.055	0.24093	12.07
21.055	0.28864	13.499
21.055	0.33635	14.686
21.055	0.38406	15.659
21.055	0.43178	16.442
21.055	0.47949	17.058
21.055	0.5272	17.526
21.055	0.57491	17.865
21.055	0.62263	18.091
21.055	0.67034	18.217
21.055	0.71805	18.258
21.055	0.76576	18.224
21.055	0.81348	18.126
21.055	0.86119	17.974
21.055	0.9089	17.775
21.055	0.95661	17.536
21.055	1.0043	17.264
21.055	1.052	16.965
21.055	1.0997	16.644
21.055	1.1475	16.304
21.055	1.1952	15.951
21.055	1.2429	15.586
21.055	1.2906	15.214
21.055	1.3383	14.836
21.055	1.386	14.455
21.055	1.4337	14.073
21.055	1.4814	13.691
21.055	1.5292	13.311
21.055	1.5769	12.934
21.055	1.6246	12.561
21.055	1.6723	12.194
21.055	1.72	11.831
21.055	1.7677	11.476
21.055	1.8154	11.127
21.055	1.8631	10.785
21.055	1.9109	10.45
21.055	1.9586	10.123
21.055	2.0063	9.8044
21.055	2.054	9.4934
21.055	2.1017	9.1905
21.055	2.1494	8.8957
21.055	2.1971	8.6088
21.055	2.2448	8.33
21.055	2.2926	8.0591
21.055	2.3403	7.7961
21.055	2.388	7.5407
21.055	2.4357	7.293
21.055	2.4834	7.0528
21.055	2.5311	6.8198
21.055	2.5788	6.5941
21.055	2.6265	6.3753
21.055	2.6743	6.1633
21.055	2.722	5.958
21.055	2.7697	5.7592
21.055	2.8174	5.5667
21.055	2.8651	5.3804
21.055	2.9128	5.1999
21.055	2.9605	5.0253
21.055	3.0082	4.8563
21.055	3.056	4.6928
21.055	3.1037	4.5345
21.055	3.1514	4.3813
21.055	3.1991	4.2331
21.055	3.2468	4.0897
21.055	3.2945	3.9509
21.055	3.3422	3.8167
21.055	3.3899	3.6867
21.055	3.4377	3.561
21.055	3.4854	3.4393
21.055	3.5331	3.3216
21.055	3.5808	3.2077
21.055	3.6285	3.0974
21.055	3.6762	2.9907
21.055	3.7239	2.8875
21.055	3.7716	2.7875
21.055	3.8194	2.6908
21.055	3.8671	2.5971
21.055	3.9148	2.5064
21.055	3.9625	2.4187
21.055	4.0102	2.3337
21.055	4.0579	2.2514
21.055	4.1056	2.1717
21.055	4.1533	2.0946
21.055	4.2011	2.0198
21.055	4.2488	1.9474
21.055	4.2965	1.8773
21.055	4.3442	1.8094
21.055	4.3919	1.7436
21.055	4.4396	1.6799
21.055	4.4873	1.6181
21.055	4.535	1.5582
21.055	4.5828	1.5002
21.055	4.6305	1.444
21.055	4.6782	1.3895
21.055	4.7259	1.3366
21.206	0.00236	0.16572
21.206	0.05008	3.2766
21.206	0.09779	5.9698
21.206	0.1455	8.2878
21.206	0.19321	10.269
21.206	0.24093	11.95
21.206	0.28864	13.362
21.206	0.33635	14.535
21.206	0.38406	15.496
21.206	0.43178	16.269
21.206	0.47949	16.876
21.206	0.5272	17.337
21.206	0.57491	17.67
21.206	0.62263	17.891
21.206	0.67034	18.013
21.206	0.71805	18.051
21.206	0.76576	18.015
21.206	0.81348	17.916
21.206	0.86119	17.763
21.206	0.9089	17.564
21.206	0.95661	17.326
21.206	1.0043	17.055
21.206	1.052	16.758
21.206	1.0997	16.438
21.206	1.1475	16.101
21.206	1.1952	15.749
21.206	1.2429	15.387
21.206	1.2906	15.018
21.206	1.3383	14.643
21.206	1.386	14.265
21.206	1.4337	13.886
21.206	1.4814	13.508
21.206	1.5292	13.131
21.206	1.5769	12.758
21.206	1.6246	12.389
21.206	1.6723	12.025
21.206	1.72	11.666
21.206	1.7677	11.314
21.206	1.8154	10.968
21.206	1.8631	10.63
21.206	1.9109	10.299
21.206	1.9586	9.9755
21.206	2.0063	9.66
21.206	2.054	9.3525
21.206	2.1017	9.0529
21.206	2.1494	8.7613
21.206	2.1971	8.4777
21.206	2.2448	8.2021
21.206	2.2926	7.9343
21.206	2.3403	7.6744
21.206	2.388	7.422
21.206	2.4357	7.1772
21.206	2.4834	6.9399
21.206	2.5311	6.7097
21.206	2.5788	6.4867
21.206	2.6265	6.2706
21.206	2.6743	6.0613
21.206	2.722	5.8585
21.206	2.7697	5.6622
21.206	2.8174	5.4721
21.206	2.8651	5.2881
21.206	2.9128	5.11
21.206	2.9605	4.9377
21.206	3.0082	4.7708
21.206	3.056	4.6094
21.206	3.1037	4.4532
21.206	3.1514	4.3021
21.206	3.1991	4.1558
21.206	3.2468	4.0143
21.206	3.2945	3.8774
21.206	3.3422	3.745
21.206	3.3899	3.6168
21.206	3.4377	3.4928
21.206	3.4854	3.3728
21.206	3.5331	3.2567
21.206	3.5808	3.1444
21.206	3.6285	3.0357
21.206	3.6762	2.9305
21.206	3.7239	2.8287
21.206	3.7716	2.7301
21.206	3.8194	2.6347
21.206	3.8671	2.5424
21.206	3.9148	2.4531
21.206	3.9625	2.3666
21.206	4.0102	2.2828
21.206	4.0579	2.2017
21.206	4.1056	2.1232
21.206	4.1533	2.0472
21.206	4.2011	1.9736
21.206	4.2488	1.9022
21.206	4.2965	1.8332
21.206	4.3442	1.7663
21.206	4.3919	1.7015
21.206	4.4396	1.6387
21.206	4.4873	1.5778
21.206	4.535	1.5189
21.206	4.5828	1.4618
21.206	4.6305	1.4064
21.206	4.6782	1.3527
21.206	4.7259	1.3007
21.357	0.00236	0.16415
21.357	0.05008	3.2451
21.357	0.09779	5.9116
21.357	0.1455	8.2058
21.357	0.19321	10.166
21.357	0.24093	11.829
21.357	0.28864	13.225
21.357	0.33635	14.384
21.357	0.38406	15.332
21.357	0.43178	16.095
21.357	0.47949	16.693
21.357	0.5272	17.147
21.357	0.57491	17.473
21.357	0.62263	17.689
21.357	0.67034	17.808
21.357	0.71805	17.843
21.357	0.76576	17.805
21.357	0.81348	17.705
21.357	0.86119	17.551
21.357	0.9089	17.352
21.357	0.95661	17.115
21.357	1.0043	16.845
21.357	1.052	16.549
21.357	1.0997	16.231
21.357	1.1475	15.896
21.357	1.1952	15.547
21.357	1.2429	15.188
21.357	1.2906	14.821
21.357	1.3383	14.449
21.357	1.386	14.075
21.357	1.4337	13.699
21.357	1.4814	13.324
21.357	1.5292	12.951
21.357	1.5769	12.581
21.357	1.6246	12.216
21.357	1.6723	11.855
21.357	1.72	11.5
21.357	1.7677	11.151
21.357	1.8154	10.809
21.357	1.8631	10.475
21.357	1.9109	10.147
21.357	1.9586	9.8274
21.357	2.0063	9.5154
21.357	2.054	9.2113
21.357	2.1017	8.9151
21.357	2.1494	8.6268
21.357	2.1971	8.3465
21.357	2.2448	8.0741
21.357	2.2926	7.8094
21.357	2.3403	7.5525
21.357	2.388	7.3032
21.357	2.4357	7.0614
21.357	2.4834	6.8269
21.357	2.5311	6.5996
21.357	2.5788	6.3793
21.357	2.6265	6.1659
21.357	2.6743	5.9592
21.357	2.722	5.759
21.357	2.7697	5.5652
21.357	2.8174	5.3776
21.357	2.8651	5.1959
21.357	2.9128	5.0201
21.357	2.9605	4.85
21.357	3.0082	4.6854
21.357	3.056	4.5261
21.357	3.1037	4.372
21.357	3.1514	4.2229
21.357	3.1991	4.0786
21.357	3.2468	3.9391
21.357	3.2945	3.804
21.357	3.3422	3.6734
21.357	3.3899	3.547
21.357	3.4377	3.4247
21.357	3.4854	3.3064
21.357	3.5331	3.1919
21.357	3.5808	3.0812
21.357	3.6285	2.974
21.357	3.6762	2.8703
21.357	3.7239	2.7699
21.357	3.7716	2.6728
21.357	3.8194	2.5788
21.357	3.8671	2.4878
21.357	3.9148	2.3998
21.357	3.9625	2.3145
21.357	4.0102	2.232
21.357	4.0579	2.1521
21.357	4.1056	2.0748
21.357	4.1533	1.9999
21.357	4.2011	1.9274
21.357	4.2488	1.8571
21.357	4.2965	1.7891
21.357	4.3442	1.7232
21.357	4.3919	1.6594
21.357	4.4396	1.5976
21.357	4.4873	1.5377
21.357	4.535	1.4796
21.357	4.5828	1.4234
21.357	4.6305	1.3689
21.357	4.6782	1.3161
21.357	4.7259	1.2649
21.508	0.00236	0.16256
21.508	0.05008	3.2132
21.508	0.09779	5.8526
21.508	0.1455	8.1229
21.508	0.19321	10.062
21.508	0.24093	11.706
21.508	0.28864	13.085
21.508	0.33635	14.23
21.508	0.38406	15.167
21.508	0.43178	15.919
21.508	0.47949	16.508
21.508	0.5272	16.955
21.508	0.57491	17.275
21.508	0.62263	17.486
21.508	0.67034	17.601
21.508	0.71805	17.633
21.508	0.76576	17.593
21.508	0.81348	17.492
21.508	0.86119	17.338
21.508	0.9089	17.139
21.508	0.95661	16.902
21.508	1.0043	16.634
21.508	1.052	16.339
21.508	1.0997	16.023
21.508	1.1475	15.69
21.508	1.1952	15.344
21.508	1.2429	14.987
21.508	1.2906	14.624
21.508	1.3383	14.255
21.508	1.386	13.884
21.508	1.4337	13.511
21.508	1.4814	13.14
21.508	1.5292	12.77
21.508	1.5769	12.404
21.508	1.6246	12.042
21.508	1.6723	11.685
21.508	1.72	11.334
21.508	1.7677	10.989
21.508	1.8154	10.65
21.508	1.8631	10.319
21.508	1.9109	9.9953
21.508	1.9586	9.6791
21.508	2.0063	9.3705
21.508	2.054	9.0698
21.508	2.1017	8.777
21.508	2.1494	8.4921
21.508	2.1971	8.2151
21.508	2.2448	7.9459
21.508	2.2926	7.6844
21.508	2.3403	7.4306
21.508	2.388	7.1843
21.508	2.4357	6.9454
21.508	2.4834	6.7138
21.508	2.5311	6.4894
21.508	2.5788	6.2719
21.508	2.6265	6.0611
21.508	2.6743	5.8571
21.508	2.722	5.6595
21.508	2.7697	5.4682
21.508	2.8174	5.283
21.508	2.8651	5.1037
21.508	2.9128	4.9303
21.508	2.9605	4.7624
21.508	3.0082	4.6
21.508	3.056	4.4429
21.508	3.1037	4.2908
21.508	3.1514	4.1438
21.508	3.1991	4.0015
21.508	3.2468	3.8638
21.508	3.2945	3.7307
21.508	3.3422	3.6018
21.508	3.3899	3.4772
21.508	3.4377	3.3567
21.508	3.4854	3.24
21.508	3.5331	3.1272
21.508	3.5808	3.018
21.508	3.6285	2.9124
21.508	3.6762	2.8102
21.508	3.7239	2.7113
21.508	3.7716	2.6156
21.508	3.8194	2.523
21.508	3.8671	2.4333
21.508	3.9148	2.3466
21.508	3.9625	2.2626
21.508	4.0102	2.1813
21.508	4.0579	2.1026
21.508	4.1056	2.0265
21.508	4.1533	1.9527
21.508	4.2011	1.8813
21.508	4.2488	1.8121
21.508	4.2965	1.7451
21.508	4.3442	1.6803
21.508	4.3919	1.6174
21.508	4.4396	1.5566
21.508	4.4873	1.4976
21.508	4.535	1.4405
21.508	4.5828	1.3851
21.508	4.6305	1.3315
21.508	4.6782	1.2795
21.508	4.7259	1.2292
21.658	0.00236	0.16095
21.658	0.05008	3.1809
21.658	0.09779	5.7931
21.658	0.1455	8.0391
21.658	0.19321	9.9571
21.658	0.24093	11.582
21.658	0.28864	12.945
21.658	0.33635	14.076
21.658	0.38406	15
21.658	0.43178	15.742
21.658	0.47949	16.322
21.658	0.5272	16.761
21.658	0.57491	17.076
21.658	0.62263	17.281
21.658	0.67034	17.393
21.658	0.71805	17.422
21.658	0.76576	17.38
21.658	0.81348	17.278
21.658	0.86119	17.123
21.658	0.9089	16.924
21.658	0.95661	16.688
21.658	1.0043	16.421
21.658	1.052	16.128
21.658	1.0997	15.814
21.658	1.1475	15.484
21.658	1.1952	15.14
21.658	1.2429	14.786
21.658	1.2906	14.425
21.658	1.3383	14.06
21.658	1.386	13.692
21.658	1.4337	13.323
21.658	1.4814	12.955
21.658	1.5292	12.589
21.658	1.5769	12.226
21.658	1.6246	11.868
21.658	1.6723	11.515
21.658	1.72	11.167
21.658	1.7677	10.826
21.658	1.8154	10.491
21.658	1.8631	10.163
21.658	1.9109	9.8431
21.658	1.9586	9.5304
21.658	2.0063	9.2254
21.658	2.054	8.9282
21.658	2.1017	8.6388
21.658	2.1494	8.3572
21.658	2.1971	8.0835
21.658	2.2448	7.8175
21.658	2.2926	7.5592
21.658	2.3403	7.3085
21.658	2.388	7.0653
21.658	2.4357	6.8294
21.658	2.4834	6.6007
21.658	2.5311	6.3791
21.658	2.5788	6.1644
21.658	2.6265	5.9564
21.658	2.6743	5.755
21.658	2.722	5.5599
21.658	2.7697	5.3712
21.658	2.8174	5.1884
21.658	2.8651	5.0116
21.658	2.9128	4.8404
21.658	2.9605	4.6749
21.658	3.0082	4.5147
21.658	3.056	4.3597
21.658	3.1037	4.2097
21.658	3.1514	4.0647
21.658	3.1991	3.9244
21.658	3.2468	3.7887
21.658	3.2945	3.6574
21.658	3.3422	3.5304
21.658	3.3899	3.4075
21.658	3.4377	3.2887
21.658	3.4854	3.1738
21.658	3.5331	3.0625
21.658	3.5808	2.955
21.658	3.6285	2.8509
21.658	3.6762	2.7502
21.658	3.7239	2.6527
21.658	3.7716	2.5585
21.658	3.8194	2.4672
21.658	3.8671	2.3789
21.658	3.9148	2.2935
21.658	3.9625	2.2108
21.658	4.0102	2.1307
21.658	4.0579	2.0532
21.658	4.1056	1.9782
21.658	4.1533	1.9056
21.658	4.2011	1.8353
21.658	4.2488	1.7672
21.658	4.2965	1.7013
21.658	4.3442	1.6374
21.658	4.3919	1.5756
21.658	4.4396	1.5157
21.658	4.4873	1.4577
21.658	4.535	1.4014
21.658	4.5828	1.347
21.658	4.6305	1.2942
21.658	4.6782	1.2431
21.658	4.7259	1.1935
21.809	0.00236	0.15932
21.809	0.05008	3.1483
21.809	0.09779	5.7329
21.809	0.1455	7.9545
21.809	0.19321	9.8509
21.809	0.24093	11.457
21.809	0.28864	12.803
21.809	0.33635	13.92
21.809	0.38406	14.832
21.809	0.43178	15.563
21.809	0.47949	16.134
21.809	0.5272	16.566
21.809	0.57491	16.874
21.809	0.62263	17.075
21.809	0.67034	17.183
21.809	0.71805	17.21
21.809	0.76576	17.166
21.809	0.81348	17.062
21.809	0.86119	16.907
21.809	0.9089	16.709
21.809	0.95661	16.473
21.809	1.0043	16.207
21.809	1.052	15.916
21.809	1.0997	15.604
21.809	1.1475	15.276
21.809	1.1952	14.935
21.809	1.2429	14.584
21.809	1.2906	14.226
21.809	1.3383	13.864
21.809	1.386	13.499
21.809	1.4337	13.134
21.809	1.4814	12.769
21.809	1.5292	12.407
21.809	1.5769	12.048
21.809	1.6246	11.693
21.809	1.6723	11.344
21.809	1.72	11
21.809	1.7677	10.662
21.809	1.8154	10.331
21.809	1.8631	10.007
21.809	1.9109	9.6906
21.809	1.9586	9.3815
21.809	2.0063	9.0801
21.809	2.054	8.7863
21.809	2.1017	8.5004
21.809	2.1494	8.2222
21.809	2.1971	7.9518
21.809	2.2448	7.689
21.809	2.2926	7.4339
21.809	2.3403	7.1864
21.809	2.388	6.9462
21.809	2.4357	6.7133
21.809	2.4834	6.4876
21.809	2.5311	6.2688
21.809	2.5788	6.0569
21.809	2.6265	5.8516
21.809	2.6743	5.6528
21.809	2.722	5.4604
21.809	2.7697	5.2742
21.809	2.8174	5.0939
21.809	2.8651	4.9194
21.809	2.9128	4.7506
21.809	2.9605	4.5873
21.809	3.0082	4.4294
21.809	3.056	4.2765
21.809	3.1037	4.1287
21.809	3.1514	3.9857
21.809	3.1991	3.8474
21.809	3.2468	3.7136
21.809	3.2945	3.5842
21.809	3.3422	3.459
21.809	3.3899	3.3379
21.809	3.4377	3.2208
21.809	3.4854	3.1076
21.809	3.5331	2.998
21.809	3.5808	2.892
21.809	3.6285	2.7895
21.809	3.6762	2.6903
21.809	3.7239	2.5943
21.809	3.7716	2.5014
21.809	3.8194	2.4116
21.809	3.8671	2.3246
21.809	3.9148	2.2405
21.809	3.9625	2.159
21.809	4.0102	2.0802
21.809	4.0579	2.0039
21.809	4.1056	1.9301
21.809	4.1533	1.8586
21.809	4.2011	1.7894
21.809	4.2488	1.7224
21.809	4.2965	1.6575
21.809	4.3442	1.5947
21.809	4.3919	1.5338
21.809	4.4396	1.4749
21.809	4.4873	1.4178
21.809	4.535	1.3625
21.809	4.5828	1.3089
21.809	4.6305	1.257
21.809	4.6782	1.2067
21.809	4.7259	1.158
21.96	0.00236	0.15767
21.96	0.05008	3.1153
21.96	0.09779	5.672
21.96	0.1455	7.8689
21.96	0.19321	9.7436
21.96	0.24093	11.33
21.96	0.28864	12.66
21.96	0.33635	13.762
21.96	0.38406	14.662
21.96	0.43178	15.382
21.96	0.47949	15.945
21.96	0.5272	16.369
21.96	0.57491	16.672
21.96	0.62263	16.868
21.96	0.67034	16.972
21.96	0.71805	16.996
21.96	0.76576	16.95
21.96	0.81348	16.846
21.96	0.86119	16.69
21.96	0.9089	16.492
21.96	0.95661	16.257
21.96	1.0043	15.993
21.96	1.052	15.703
21.96	1.0997	15.393
21.96	1.1475	15.067
21.96	1.1952	14.729
21.96	1.2429	14.381
21.96	1.2906	14.026
21.96	1.3383	13.667
21.96	1.386	13.306
21.96	1.4337	12.944
21.96	1.4814	12.583
21.96	1.5292	12.225
21.96	1.5769	11.869
21.96	1.6246	11.518
21.96	1.6723	11.172
21.96	1.72	10.832
21.96	1.7677	10.498
21.96	1.8154	10.171
21.96	1.8631	9.8508
21.96	1.9109	9.5379
21.96	1.9586	9.2324
21.96	2.0063	8.9345
21.96	2.054	8.6442
21.96	2.1017	8.3617
21.96	2.1494	8.087
21.96	2.1971	7.8199
21.96	2.2448	7.5604
21.96	2.2926	7.3086
21.96	2.3403	7.0641
21.96	2.388	6.827
21.96	2.4357	6.5972
21.96	2.4834	6.3743
21.96	2.5311	6.1585
21.96	2.5788	5.9493
21.96	2.6265	5.7468
21.96	2.6743	5.5507
21.96	2.722	5.3609
21.96	2.7697	5.1772
21.96	2.8174	4.9994
21.96	2.8651	4.8273
21.96	2.9128	4.6609
21.96	2.9605	4.4999
21.96	3.0082	4.3441
21.96	3.056	4.1934
21.96	3.1037	4.0477
21.96	3.1514	3.9067
21.96	3.1991	3.7704
21.96	3.2468	3.6386
21.96	3.2945	3.511
21.96	3.3422	3.3877
21.96	3.3899	3.2684
21.96	3.4377	3.153
21.96	3.4854	3.0415
21.96	3.5331	2.9335
21.96	3.5808	2.8291
21.96	3.6285	2.7281
21.96	3.6762	2.6304
21.96	3.7239	2.5359
21.96	3.7716	2.4445
21.96	3.8194	2.356
21.96	3.8671	2.2704
21.96	3.9148	2.1876
21.96	3.9625	2.1074
21.96	4.0102	2.0298
21.96	4.0579	1.9548
21.96	4.1056	1.8821
21.96	4.1533	1.8117
21.96	4.2011	1.7436
21.96	4.2488	1.6777
21.96	4.2965	1.6138
21.96	4.3442	1.552
21.96	4.3919	1.4922
21.96	4.4396	1.4342
21.96	4.4873	1.378
21.96	4.535	1.3236
21.96	4.5828	1.2709
21.96	4.6305	1.2199
21.96	4.6782	1.1704
21.96	4.7259	1.1225
22.111	0.00236	0.15601
22.111	0.05008	3.0819
22.111	0.09779	5.6105
22.111	0.1455	7.7825
22.111	0.19321	9.6352
22.111	0.24093	11.203
22.111	0.28864	12.516
22.111	0.33635	13.603
22.111	0.38406	14.49
22.111	0.43178	15.2
22.111	0.47949	15.754
22.111	0.5272	16.171
22.111	0.57491	16.467
22.111	0.62263	16.659
22.111	0.67034	16.759
22.111	0.71805	16.78
22.111	0.76576	16.733
22.111	0.81348	16.627
22.111	0.86119	16.472
22.111	0.9089	16.274
22.111	0.95661	16.04
22.111	1.0043	15.777
22.111	1.052	15.489
22.111	1.0997	15.181
22.111	1.1475	14.858
22.111	1.1952	14.522
22.111	1.2429	14.177
22.111	1.2906	13.825
22.111	1.3383	13.47
22.111	1.386	13.112
22.111	1.4337	12.754
22.111	1.4814	12.396
22.111	1.5292	12.041
22.111	1.5769	11.69
22.111	1.6246	11.343
22.111	1.6723	11.001
22.111	1.72	10.664
22.111	1.7677	10.334
22.111	1.8154	10.011
22.111	1.8631	9.6941
22.111	1.9109	9.3848
22.111	1.9586	9.0829
22.111	2.0063	8.7886
22.111	2.054	8.5019
22.111	2.1017	8.2229
22.111	2.1494	7.9516
22.111	2.1971	7.6879
22.111	2.2448	7.4317
22.111	2.2926	7.1831
22.111	2.3403	6.9418
22.111	2.388	6.7078
22.111	2.4357	6.4809
22.111	2.4834	6.2611
22.111	2.5311	6.0481
22.111	2.5788	5.8418
22.111	2.6265	5.642
22.111	2.6743	5.4486
22.111	2.722	5.2614
22.111	2.7697	5.0802
22.111	2.8174	4.9049
22.111	2.8651	4.7352
22.111	2.9128	4.5712
22.111	2.9605	4.4124
22.111	3.0082	4.2589
22.111	3.056	4.1104
22.111	3.1037	3.9668
22.111	3.1514	3.8279
22.111	3.1991	3.6935
22.111	3.2468	3.5636
22.111	3.2945	3.438
22.111	3.3422	3.3165
22.111	3.3899	3.199
22.111	3.4377	3.0853
22.111	3.4854	2.9754
22.111	3.5331	2.8691
22.111	3.5808	2.7663
22.111	3.6285	2.6669
22.111	3.6762	2.5707
22.111	3.7239	2.4777
22.111	3.7716	2.3876
22.111	3.8194	2.3006
22.111	3.8671	2.2163
22.111	3.9148	2.1348
22.111	3.9625	2.0559
22.111	4.0102	1.9795
22.111	4.0579	1.9057
22.111	4.1056	1.8341
22.111	4.1533	1.7649
22.111	4.2011	1.6979
22.111	4.2488	1.6331
22.111	4.2965	1.5703
22.111	4.3442	1.5095
22.111	4.3919	1.4506
22.111	4.4396	1.3936
22.111	4.4873	1.3384
22.111	4.535	1.2849
22.111	4.5828	1.2331
22.111	4.6305	1.1829
22.111	4.6782	1.1343
22.111	4.7259	1.0871
22.261	0.00236	0.15432
22.261	0.05008	3.0482
22.261	0.09779	5.5483
22.261	0.1455	7.6951
22.261	0.19321	9.5257
22.261	0.24093	11.074
22.261	0.28864	12.37
22.261	0.33635	13.443
22.261	0.38406	14.317
22.261	0.43178	15.017
22.261	0.47949	15.562
22.261	0.5272	15.971
22.261	0.57491	16.261
22.261	0.62263	16.448
22.261	0.67034	16.545
22.261	0.71805	16.563
22.261	0.76576	16.514
22.261	0.81348	16.408
22.261	0.86119	16.252
22.261	0.9089	16.054
22.261	0.95661	15.822
22.261	1.0043	15.56
22.261	1.052	15.274
22.261	1.0997	14.968
22.261	1.1475	14.647
22.261	1.1952	14.314
22.261	1.2429	13.972
22.261	1.2906	13.624
22.261	1.3383	13.272
22.261	1.386	12.917
22.261	1.4337	12.563
22.261	1.4814	12.209
22.261	1.5292	11.858
22.261	1.5769	11.51
22.261	1.6246	11.167
22.261	1.6723	10.828
22.261	1.72	10.496
22.261	1.7677	10.17
22.261	1.8154	9.8498
22.261	1.8631	9.537
22.261	1.9109	9.2315
22.261	1.9586	8.9333
22.261	2.0063	8.6426
22.261	2.054	8.3595
22.261	2.1017	8.084
22.261	2.1494	7.816
22.261	2.1971	7.5557
22.261	2.2448	7.3029
22.261	2.2926	7.0575
22.261	2.3403	6.8194
22.261	2.388	6.5885
22.261	2.4357	6.3647
22.261	2.4834	6.1478
22.261	2.5311	5.9377
22.261	2.5788	5.7342
22.261	2.6265	5.5372
22.261	2.6743	5.3465
22.261	2.722	5.1619
22.261	2.7697	4.9832
22.261	2.8174	4.8104
22.261	2.8651	4.6432
22.261	2.9128	4.4815
22.261	2.9605	4.325
22.261	3.0082	4.1737
22.261	3.056	4.0274
22.261	3.1037	3.8859
22.261	3.1514	3.749
22.261	3.1991	3.6167
22.261	3.2468	3.4887
22.261	3.2945	3.365
22.261	3.3422	3.2453
22.261	3.3899	3.1296
22.261	3.4377	3.0177
22.261	3.4854	2.9095
22.261	3.5331	2.8049
22.261	3.5808	2.7037
22.261	3.6285	2.6058
22.261	3.6762	2.5111
22.261	3.7239	2.4195
22.261	3.7716	2.3309
22.261	3.8194	2.2452
22.261	3.8671	2.1623
22.261	3.9148	2.0821
22.261	3.9625	2.0045
22.261	4.0102	1.9293
22.261	4.0579	1.8567
22.261	4.1056	1.7863
22.261	4.1533	1.7182
22.261	4.2011	1.6524
22.261	4.2488	1.5886
22.261	4.2965	1.5268
22.261	4.3442	1.467
22.261	4.3919	1.4091
22.261	4.4396	1.3531
22.261	4.4873	1.2988
22.261	4.535	1.2462
22.261	4.5828	1.1953
22.261	4.6305	1.146
22.261	4.6782	1.0982
22.261	4.7259	1.0519
22.412	0.00236	0.15262
22.412	0.05008	3.0141
22.412	0.09779	5.4854
22.412	0.1455	7.6069
22.412	0.19321	9.4151
22.412	0.24093	10.944
22.412	0.28864	12.223
22.412	0.33635	13.281
22.412	0.38406	14.143
22.412	0.43178	14.832
22.412	0.47949	15.368
22.412	0.5272	15.77
22.412	0.57491	16.054
22.412	0.62263	16.236
22.412	0.67034	16.329
22.412	0.71805	16.345
22.412	0.76576	16.294
22.412	0.81348	16.187
22.412	0.86119	16.031
22.412	0.9089	15.834
22.412	0.95661	15.602
22.412	1.0043	15.341
22.412	1.052	15.057
22.412	1.0997	14.754
22.412	1.1475	14.436
22.412	1.1952	14.106
22.412	1.2429	13.767
22.412	1.2906	13.422
22.412	1.3383	13.073
22.412	1.386	12.722
22.412	1.4337	12.371
22.412	1.4814	12.021
22.412	1.5292	11.674
22.412	1.5769	11.33
22.412	1.6246	10.99
22.412	1.6723	10.656
22.412	1.72	10.327
22.412	1.7677	10.005
22.412	1.8154	9.6887
22.412	1.8631	9.3797
22.412	1.9109	9.0779
22.412	1.9586	8.7834
22.412	2.0063	8.4963
22.412	2.054	8.2168
22.412	2.1017	7.9448
22.412	2.1494	7.6804
22.412	2.1971	7.4234
22.412	2.2448	7.1739
22.412	2.2926	6.9318
22.412	2.3403	6.6969
22.412	2.388	6.4691
22.412	2.4357	6.2484
22.412	2.4834	6.0345
22.412	2.5311	5.8273
22.412	2.5788	5.6266
22.412	2.6265	5.4324
22.412	2.6743	5.2443
22.412	2.722	5.0624
22.412	2.7697	4.8863
22.412	2.8174	4.716
22.412	2.8651	4.5512
22.412	2.9128	4.3918
22.412	2.9605	4.2377
22.412	3.0082	4.0886
22.412	3.056	3.9445
22.412	3.1037	3.8051
22.412	3.1514	3.6703
22.412	3.1991	3.54
22.412	3.2468	3.414
22.412	3.2945	3.2921
22.412	3.3422	3.1743
22.412	3.3899	3.0604
22.412	3.4377	2.9502
22.412	3.4854	2.8437
22.412	3.5331	2.7407
22.412	3.5808	2.6411
22.412	3.6285	2.5447
22.412	3.6762	2.4516
22.412	3.7239	2.3614
22.412	3.7716	2.2743
22.412	3.8194	2.19
22.412	3.8671	2.1084
22.412	3.9148	2.0295
22.412	3.9625	1.9531
22.412	4.0102	1.8793
22.412	4.0579	1.8078
22.412	4.1056	1.7386
22.412	4.1533	1.6717
22.412	4.2011	1.6069
22.412	4.2488	1.5442
22.412	4.2965	1.4835
22.412	4.3442	1.4247
22.412	4.3919	1.3678
22.412	4.4396	1.3127
22.412	4.4873	1.2593
22.412	4.535	1.2077
22.412	4.5828	1.1576
22.412	4.6305	1.1092
22.412	4.6782	1.0622
22.412	4.7259	1.0167
22.563	0.00236	0.15089
22.563	0.05008	2.9796
22.563	0.09779	5.4219
22.563	0.1455	7.5177
22.563	0.19321	9.3034
22.563	0.24093	10.812
22.563	0.28864	12.074
22.563	0.33635	13.118
22.563	0.38406	13.967
22.563	0.43178	14.645
22.563	0.47949	15.172
22.563	0.5272	15.567
22.563	0.57491	15.845
22.563	0.62263	16.022
22.563	0.67034	16.112
22.563	0.71805	16.125
22.563	0.76576	16.073
22.563	0.81348	15.965
22.563	0.86119	15.808
22.563	0.9089	15.612
22.563	0.95661	15.381
22.563	1.0043	15.122
22.563	1.052	14.84
22.563	1.0997	14.539
22.563	1.1475	14.223
22.563	1.1952	13.896
22.563	1.2429	13.56
22.563	1.2906	13.219
22.563	1.3383	12.873
22.563	1.386	12.526
22.563	1.4337	12.179
22.563	1.4814	11.833
22.563	1.5292	11.489
22.563	1.5769	11.149
22.563	1.6246	10.813
22.563	1.6723	10.483
22.563	1.72	10.158
22.563	1.7677	9.8393
22.563	1.8154	9.5272
22.563	1.8631	9.222
22.563	1.9109	8.924
22.563	1.9586	8.6332
22.563	2.0063	8.3498
22.563	2.054	8.0739
22.563	2.1017	7.8055
22.563	2.1494	7.5445
22.563	2.1971	7.291
22.563	2.2448	7.0449
22.563	2.2926	6.806
22.563	2.3403	6.5743
22.563	2.388	6.3497
22.563	2.4357	6.132
22.563	2.4834	5.9211
22.563	2.5311	5.7168
22.563	2.5788	5.519
22.563	2.6265	5.3276
22.563	2.6743	5.1422
22.563	2.722	4.9629
22.563	2.7697	4.7894
22.563	2.8174	4.6216
22.563	2.8651	4.4593
22.563	2.9128	4.3023
22.563	2.9605	4.1504
22.563	3.0082	4.0036
22.563	3.056	3.8617
22.563	3.1037	3.7244
22.563	3.1514	3.5917
22.563	3.1991	3.4633
22.563	3.2468	3.3393
22.563	3.2945	3.2193
22.563	3.3422	3.1033
22.563	3.3899	2.9912
22.563	3.4377	2.8828
22.563	3.4854	2.778
22.563	3.5331	2.6766
22.563	3.5808	2.5786
22.563	3.6285	2.4838
22.563	3.6762	2.3921
22.563	3.7239	2.3035
22.563	3.7716	2.2177
22.563	3.8194	2.1348
22.563	3.8671	2.0546
22.563	3.9148	1.977
22.563	3.9625	1.9019
22.563	4.0102	1.8293
22.563	4.0579	1.759
22.563	4.1056	1.691
22.563	4.1533	1.6252
22.563	4.2011	1.5615
22.563	4.2488	1.4999
22.563	4.2965	1.4402
22.563	4.3442	1.3824
22.563	4.3919	1.3265
22.563	4.4396	1.2724
22.563	4.4873	1.22
22.563	4.535	1.1692
22.563	4.5828	1.1201
22.563	4.6305	1.0725
22.563	4.6782	1.0263
22.563	4.7259	0.98167
22.714	0.00236	0.14915
22.714	0.05008	2.9447
22.714	0.09779	5.3577
22.714	0.1455	7.4276
22.714	0.19321	9.1905
22.714	0.24093	10.68
22.714	0.28864	11.925
22.714	0.33635	12.953
22.714	0.38406	13.79
22.714	0.43178	14.457
22.714	0.47949	14.975
22.714	0.5272	15.362
22.714	0.57491	15.635
22.714	0.62263	15.807
22.714	0.67034	15.893
22.714	0.71805	15.904
22.714	0.76576	15.85
22.714	0.81348	15.741
22.714	0.86119	15.585
22.714	0.9089	15.389
22.714	0.95661	15.159
22.714	1.0043	14.902
22.714	1.052	14.622
22.714	1.0997	14.323
22.714	1.1475	14.01
22.714	1.1952	13.686
22.714	1.2429	13.353
22.714	1.2906	13.015
22.714	1.3383	12.673
22.714	1.386	12.329
22.714	1.4337	11.986
22.714	1.4814	11.643
22.714	1.5292	11.304
22.714	1.5769	10.968
22.714	1.6246	10.636
22.714	1.6723	10.309
22.714	1.72	9.9883
22.714	1.7677	9.6736
22.714	1.8154	9.3654
22.714	1.8631	9.0641
22.714	1.9109	8.7699
22.714	1.9586	8.4828
22.714	2.0063	8.2031
22.714	2.054	7.9309
22.714	2.1017	7.666
22.714	2.1494	7.4086
22.714	2.1971	7.1585
22.714	2.2448	6.9157
22.714	2.2926	6.6802
22.714	2.3403	6.4517
22.714	2.388	6.2302
22.714	2.4357	6.0156
22.714	2.4834	5.8077
22.714	2.5311	5.6064
22.714	2.5788	5.4114
22.714	2.6265	5.2228
22.714	2.6743	5.0402
22.714	2.722	4.8635
22.714	2.7697	4.6926
22.714	2.8174	4.5273
22.714	2.8651	4.3674
22.714	2.9128	4.2127
22.714	2.9605	4.0632
22.714	3.0082	3.9187
22.714	3.056	3.7789
22.714	3.1037	3.6437
22.714	3.1514	3.5131
22.714	3.1991	3.3868
22.714	3.2468	3.2647
22.714	3.2945	3.1466
22.714	3.3422	3.0325
22.714	3.3899	2.9222
22.714	3.4377	2.8155
22.714	3.4854	2.7123
22.714	3.5331	2.6126
22.714	3.5808	2.5162
22.714	3.6285	2.423
22.714	3.6762	2.3328
22.714	3.7239	2.2456
22.714	3.7716	2.1613
22.714	3.8194	2.0798
22.714	3.8671	2.0009
22.714	3.9148	1.9246
22.714	3.9625	1.8508
22.714	4.0102	1.7794
22.714	4.0579	1.7104
22.714	4.1056	1.6435
22.714	4.1533	1.5788
22.714	4.2011	1.5163
22.714	4.2488	1.4557
22.714	4.2965	1.3971
22.714	4.3442	1.3403
22.714	4.3919	1.2854
22.714	4.4396	1.2322
22.714	4.4873	1.1807
22.714	4.535	1.1309
22.714	4.5828	1.0826
22.714	4.6305	1.0359
22.714	4.6782	0.99058
22.714	4.7259	0.94672
22.864	0.00236	0.14738
22.864	0.05008	2.9095
22.864	0.09779	5.2928
22.864	0.1455	7.3366
22.864	0.19321	9.0766
22.864	0.24093	10.546
22.864	0.28864	11.773
22.864	0.33635	12.787
22.864	0.38406	13.611
22.864	0.43178	14.267
22.864	0.47949	14.776
22.864	0.5272	15.156
22.864	0.57491	15.423
22.864	0.62263	15.591
22.864	0.67034	15.673
22.864	0.71805	15.681
22.864	0.76576	15.626
22.864	0.81348	15.516
22.864	0.86119	15.36
22.864	0.9089	15.164
22.864	0.95661	14.936
22.864	1.0043	14.68
22.864	1.052	14.402
22.864	1.0997	14.106
22.864	1.1475	13.796
22.864	1.1952	13.474
22.864	1.2429	13.145
22.864	1.2906	12.81
22.864	1.3383	12.472
22.864	1.386	12.132
22.864	1.4337	11.792
22.864	1.4814	11.454
22.864	1.5292	11.118
22.864	1.5769	10.786
22.864	1.6246	10.458
22.864	1.6723	10.135
22.864	1.72	9.8184
22.864	1.7677	9.5076
22.864	1.8154	9.2034
22.864	1.8631	8.9059
22.864	1.9109	8.6155
22.864	1.9586	8.3322
22.864	2.0063	8.0563
22.864	2.054	7.7876
22.864	2.1017	7.5264
22.864	2.1494	7.2725
22.864	2.1971	7.0259
22.864	2.2448	6.7865
22.864	2.2926	6.5542
22.864	2.3403	6.329
22.864	2.388	6.1107
22.864	2.4357	5.8992
22.864	2.4834	5.6943
22.864	2.5311	5.4959
22.864	2.5788	5.3039
22.864	2.6265	5.118
22.864	2.6743	4.9381
22.864	2.722	4.7641
22.864	2.7697	4.5958
22.864	2.8174	4.433
22.864	2.8651	4.2755
22.864	2.9128	4.1233
22.864	2.9605	3.9761
22.864	3.0082	3.8338
22.864	3.056	3.6962
22.864	3.1037	3.5632
22.864	3.1514	3.4346
22.864	3.1991	3.3103
22.864	3.2468	3.1902
22.864	3.2945	3.074
22.864	3.3422	2.9617
22.864	3.3899	2.8532
22.864	3.4377	2.7483
22.864	3.4854	2.6468
22.864	3.5331	2.5488
22.864	3.5808	2.4539
22.864	3.6285	2.3623
22.864	3.6762	2.2736
22.864	3.7239	2.1879
22.864	3.7716	2.105
22.864	3.8194	2.0249
22.864	3.8671	1.9473
22.864	3.9148	1.8724
22.864	3.9625	1.7998
22.864	4.0102	1.7297
22.864	4.0579	1.6618
22.864	4.1056	1.5961
22.864	4.1533	1.5326
22.864	4.2011	1.4711
22.864	4.2488	1.4116
22.864	4.2965	1.354
22.864	4.3442	1.2983
22.864	4.3919	1.2444
22.864	4.4396	1.1922
22.864	4.4873	1.1416
22.864	4.535	1.0927
22.864	4.5828	1.0453
22.864	4.6305	0.99937
22.864	4.6782	0.95492
[truncated: 18,001 more rows]

[truncated: 25 more sheets: Fig5b, Fig5c, Fig6c, FigS1a, FigS2, FigS3c, FigS3d, FigS3e, FigS3f, FigS4a, FigS4b, FigS5a, FigS5b, FigS6, FigS7a, FigS7b, FigS8b, FigS9, FigS10a, FigS11 …]
